# Supplementary material for: Association between Lipids, Apolipoproteins and Telomere Length: A Mendelian Randomization Study
Source: Nutrients. 2023 Oct 24;15(21):4497. doi: 10.3390/nu15214497 (PMC10647842; doi:10.3390/nu15214497)
Supplement: Supplementary file 1 [file nutrients-15-04497-s001.zip]

Archive with 1 entries (1 files):
- nutrients-2626981-supplementary.xlsx
