# Supplementary material for: Association between Lipids, Apolipoproteins and Telomere Length: A Mendelian Randomization Study
Source: Nutrients. 2023 Oct 24;15(21):4497. doi: 10.3390/nu15214497 (PMC10647842; doi:10.3390/nu15214497)
Supplement: Supplementary file 1 [file nutrients-15-04497-s001.zip › nutrients-2626981-supplementary.xlsx]

## Sheet: Sheet1
Supplementary Table S1. Information of eQTL and GWAS summary data.
Characteristic	Resource	Sample size	Population ancestry	Data download
GWAS summary data
Telomere length	Uk-biobank	Number of cases and controls:472,174	Predominantly European	https://gwas.mrcieu.ac.uk/datasets/ieu-b-4879/
Total fatty acids	Metabolic biomarkers in the UK Biobank measured by Nightingale Health 2020	Number of cases and controls:114,999	Predominantly European	https://gwas.mrcieu.ac.uk/datasets/met-d-Total_FA/
Monounsaturated fatty acids	Metabolic biomarkers in the UK Biobank measured by Nightingale Health 2020	Number of cases and controls:114,999	Predominantly European	https://gwas.mrcieu.ac.uk/datasets/met-d-MUFA/
Saturated fatty acids	Metabolic biomarkers in the UK Biobank measured by Nightingale Health 2020	Number of cases and controls:114,999	Predominantly European	https://gwas.mrcieu.ac.uk/datasets/met-d-SFA/
Polyunsaturated fatty acids	Metabolic biomarkers in the UK Biobank measured by Nightingale Health 2020	Number of cases and controls:114,999	Predominantly European	https://gwas.mrcieu.ac.uk/datasets/met-d-PUFA/
Ratio of monounsaturated fatty acids to total fatty acids	Metabolic biomarkers in the UK Biobank measured by Nightingale Health 2020	Number of cases and controls:114,999	Predominantly European	https://gwas.mrcieu.ac.uk/datasets/met-d-MUFA_pct/
Ratio of saturated fatty acids to total fatty acids	Metabolic biomarkers in the UK Biobank measured by Nightingale Health 2020	Number of cases and controls:114,999	Predominantly European	https://gwas.mrcieu.ac.uk/datasets/met-d-SFA_pct/
Ratio of polyunsaturated fatty acids to total fatty acids	Metabolic biomarkers in the UK Biobank measured by Nightingale Health 2020	Number of cases and controls:114,999	Predominantly European	https://gwas.mrcieu.ac.uk/datasets/met-d-PUFA_pct/
Omega-3 fatty acids	Metabolic biomarkers in the UK Biobank measured by Nightingale Health 2020	Number of cases and controls:114,999	Predominantly European	https://gwas.mrcieu.ac.uk/datasets/met-d-Omega_3/
Omega-6 fatty acids	Metabolic biomarkers in the UK Biobank measured by Nightingale Health 2020	Number of cases and controls:114,999	Predominantly European	https://gwas.mrcieu.ac.uk/datasets/met-d-Omega_6/
Ratio of omega-3 fatty acids to total fatty acids	Metabolic biomarkers in the UK Biobank measured by Nightingale Health 2020	Number of cases and controls:114,999	Predominantly European	https://gwas.mrcieu.ac.uk/datasets/met-d-Omega_3_pct/
Ratio of omega-6 fatty acids to total fatty acids	Metabolic biomarkers in the UK Biobank measured by Nightingale Health 2020	Number of cases and controls:114,999	Predominantly European	https://gwas.mrcieu.ac.uk/datasets/met-d-Omega_6_pct/
Ratio of omega-6 fatty acids to omega-3 fatty acids	Metabolic biomarkers in the UK Biobank measured by Nightingale Health 2020	Number of cases and controls:114,999	Predominantly European	https://gwas.mrcieu.ac.uk/datasets/met-d-Omega_6_by_Omega_3/
HDL cholesterol	Metabolic biomarkers in the UK Biobank measured by Nightingale Health 2020	Number of cases and controls:115078	Predominantly European	https://gwas.mrcieu.ac.uk/datasets/met-d-HDL_C/
LDL cholesterol	Metabolic biomarkers in the UK Biobank measured by Nightingale Health 2020	Number of cases and controls:115078	Predominantly European	https://gwas.mrcieu.ac.uk/datasets/met-d-LDL_C/
VLDL cholesterol	Metabolic biomarkers in the UK Biobank measured by Nightingale Health 2020	Number of cases and controls:115078	Predominantly European	https://gwas.mrcieu.ac.uk/datasets/met-d-VLDL_C/
Total cholesterol	Metabolic biomarkers in the UK Biobank measured by Nightingale Health 2020	Number of cases and controls:115078	Predominantly European	https://gwas.mrcieu.ac.uk/datasets/met-d-Total_C/
Apolipoprotein A1	Metabolic biomarkers in the UK Biobank measured by Nightingale Health 2020	Number of cases and controls:115078	Predominantly European	https://gwas.mrcieu.ac.uk/datasets/met-d-ApoA1/
Apolipoprotein B	Metabolic biomarkers in the UK Biobank measured by Nightingale Health 2020	Number of cases and controls:115078	Predominantly European	https://gwas.mrcieu.ac.uk/datasets/met-d-ApoB/
Total cholines	Metabolic biomarkers in the UK Biobank measured by Nightingale Health 2020	Number of cases and controls:114,999	Predominantly European	https://gwas.mrcieu.ac.uk/datasets/met-d-Cholines/
Myo-inositol	Human blood metabolites analysed by Shin et al 2014	Number of cases and controls:7,803	Predominantly European	https://gwas.mrcieu.ac.uk/datasets/met-a-417/
Total triglycerides	Metabolic biomarkers in the UK Biobank measured by Nightingale Health 2020	Number of cases and controls:115,078	Predominantly European	https://gwas.mrcieu.ac.uk/datasets/met-d-Total_TG/

## Sheet: Sheet2
Supplementary Table S2.Genetic variants used as instrumental variables in univariable MR and the corresponding F statistics.
Exposure	IVs	Chromosome	Base pair	Beta	SE	p	Effect allele	Other allele	Eaf	mean F-statistic
FA
	rs1002687	1	62963737	0.0956754	0.00427945	1.4e-115	A	G	0.511754	499.833
	rs102275	11	61557803	-0.0249637	0.00428425	1.8e-09	C	T	0.295934	33.9522
	rs10455872	6	161010118	-0.133182	0.00759001	4.8e-71	G	A	0.314995	307.898
	rs1047964	11	117156893	-0.111353	0.0208448	2.3e-08	T	G	0.010073	28.537
	rs1047964	11	117156893	-0.111353	0.0208448	2.3e-08	T	G	0.010073	28.537
	rs1052248	6	31556581	0.0331655	0.00468347	2.4e-10	A	T	0.377481	50.1462
	rs10810374	9	15306292	0.027923	0.00477267	2.3e-09	C	A	0.236262	34.2296
	rs10884966	10	112185596	-0.0239557	0.00430875	1.3e-08	A	G	0.059725	30.9111
	rs11076175	16	57006378	-0.0446946	0.00536544	5.8e-17	G	A	0.159637	69.3904
	rs1128249	2	165528624	-0.0283834	0.0041958	4.6e-12	T	G	0.022956	45.7614
	rs11429307	5	55857025	-0.0340345	0.00522165	8e-11	G	GT	0.808481	42.4838
	rs117733303	6	160922870	-0.245469	0.0151844	2.6e-59	G	A	0.810832	261.335
	rs11895352	2	20367135	-0.0306453	0.00411024	3.7e-14	T	C	0.019852	55.5896
	rs12208357	6	160543148	0.0544423	0.00805375	3e-12	T	C	0.102256	45.6958
	rs1260326	2	27730940	-0.105262	0.00418561	5.5e-142	C	T	0.693649	632.449
	rs13108218	4	3443931	-0.0350121	0.00424122	1.9e-17	G	A	0.042401	68.1483
	rs139974673	15	44027885	0.0999231	0.0129149	2.2e-15	C	T	0.761801	59.8618
	rs141469619	11	116714293	0.188841	0.0216465	1.1e-20	G	A	0.074284	76.1057
	rs142158911	19	11190534	-0.0702936	0.00641988	2.7e-28	A	G	0.392528	119.889
	rs142385484	19	50016759	-0.0337329	0.0058485	2.8e-09	T	C	0.482643	33.2674
	rs1561748	8	19733244	-0.0273032	0.00499581	1.6e-08	C	G	0.730105	29.8686
	rs1561748	8	19733244	-0.0273032	0.00499581	1.6e-08	C	G	0.942436	29.8686
	rs1883711	20	39179822	0.0887091	0.0120419	1.5e-14	C	G	0.010654	54.2683
	rs1890896	10	93641757	-0.0212848	0.00410856	4.2e-08	C	T	0.10029	26.8386
	rs2000999	16	72108093	0.0307415	0.00523262	2.3e-09	A	G	0.024586	34.5153
	rs2126259	8	9185146	0.0682732	0.0068035	8.6e-24	C	T	0.029238	100.701
	rs2156552	18	47181668	0.0573396	0.00534276	1.1e-26	T	A	0.219676	115.18
	rs2326077	8	59385919	-0.0290739	0.00433952	1.4e-11	T	C	0.267457	44.8873
	rs261290	15	58678720	-0.101643	0.00431779	4.4e-124	C	T	0.267457	554.156
	rs2737245	8	116658583	-0.0273167	0.00457622	3.4e-09	T	G	0.350972	35.6322
	rs2740488	9	107661742	-0.0405969	0.00465206	1.3e-17	C	A	0.326721	76.1544
	rs28601761	8	126500031	-0.0916513	0.00419883	2.8e-108	G	C	0.430239	476.454
	rs2894196	6	31230111	0.0482976	0.00870023	3.6e-09	A	T	0.128934	30.8169
	rs328	8	19819724	-0.0935988	0.00680096	2.4e-44	G	C	0.240928	189.409
	rs3812316	7	73020337	-0.0953505	0.00610221	1.1e-54	G	C	0.558967	244.158
	rs3829125	10	5247784	-0.0355698	0.00568206	2.6e-10	G	C	0.182554	39.1878
	rs3846663	5	74655726	0.0327904	0.00423158	6.9e-15	T	C	0.088118	60.0466
	rs4564803	2	21205502	-0.0618056	0.00487019	3.9e-38	T	G	0.396609	161.051
	rs4704834	5	156443066	0.0455628	0.00427368	1e-27	G	A	0.703836	113.662
	rs4860948	4	69340991	0.0277274	0.00478113	5.2e-09	A	T	0.219647	33.6323
	rs5112	19	45430280	0.0736669	0.00440573	1.6e-65	G	C	0.265313	279.582
	rs56322906	19	11346155	-0.0928273	0.0111362	2.1e-16	A	G	0.720334	69.4828
	rs58542926	19	19379549	-0.138985	0.00781252	1.9e-73	T	C	0.349772	316.485
	rs60960031	2	21530659	-0.0278871	0.00418174	9.8e-12	A	G	0.69893	44.4726
	rs62222988	21	40569508	0.0220704	0.00424587	3.9e-08	C	T	0.644755	27.0201
	rs632057	6	139834012	-0.0282063	0.00423575	1.3e-10	G	T	0.464894	44.3437
	rs633695	15	58725839	0.0751319	0.00452046	3.8e-62	G	A	0.490185	276.238
	rs660240	1	109817838	0.0415388	0.00498637	4.9e-17	C	T	0.352775	69.3967
	rs6602911	13	114547372	0.0290301	0.0042668	1.7e-11	T	C	0.20366	46.2906
	rs72997616	11	75474195	-0.049584	0.00705208	2e-12	A	C	0.481849	49.4366
	rs77960347	18	47109955	0.222077	0.0178996	7.3e-37	G	A	0.42282	153.929
	rs7973253	12	109878115	0.0275896	0.0042588	3.6e-11	G	A	0.19653	41.9678
	rs822928	1	234873275	0.0247614	0.00413065	2.8e-10	C	A	0.240941	35.9347
	rs900048	3	136218930	0.0269549	0.00452256	4.7e-10	T	C	0.909226	35.5228
	rs9616847	22	50868669	0.0245777	0.0042244	1.5e-08	T	A	0.475898	33.8495
MUFA
	rs1002687	1	62963737	0.0911088	0.00427005	6.4e-105	A	G	0.644748	455.255
	rs10102524	8	11534907	-0.0333925	0.00415093	2e-15	G	A	0.54863	64.7153
	rs1018070	8	18273627	0.0454063	0.00905825	1.2e-07	A	T	0.054062	25.1272
	rs10455872	6	161010118	-0.148849	0.00757255	9.2e-89	G	A	0.078988	386.374
	rs10472290	5	37772566	-0.0269245	0.00514083	3.5e-07	T	G	0.19879	27.4302
	rs1052248	6	31556581	0.0317328	0.00467269	4.6e-10	A	T	0.257967	46.1193
	rs10761716	10	64882300	-0.0304317	0.00412057	5.4e-14	G	C	0.441477	54.5429
	rs10884966	10	112185596	-0.0206202	0.00429946	4e-07	A	G	0.345686	23.0016
	rs11172134	12	57645789	-0.0274394	0.0051053	1.1e-07	A	T	0.201021	28.8873
	rs112259268	17	41874745	0.0675372	0.0122979	6.6e-09	A	C	0.028614	30.1595
	rs1128249	2	165528624	-0.0352985	0.00418602	6.3e-18	T	G	0.392034	71.1066
	rs11635458	15	65599531	0.0323163	0.00618452	1.1e-07	C	T	0.87516	27.3043
	rs116843064	19	8429323	-0.163051	0.0146631	3.8e-29	A	G	0.019861	123.65
	rs117733303	6	160922870	-0.262622	0.0151495	1.2e-67	G	A	0.018513	300.515
	rs11776943	8	18280550	0.0390992	0.00777639	2.3e-07	T	C	0.075269	25.2802
	rs11854318	15	58571982	-0.0279507	0.00461121	3.3e-09	A	G	0.274709	36.7414
	rs11895352	2	20367135	-0.0252595	0.00410066	2.5e-10	T	C	0.475398	37.9439
	rs11940694	4	39414993	0.0254105	0.00421089	6.7e-10	G	A	0.605098	36.4149
	rs12055389	6	161091952	0.0483073	0.00914773	7.4e-08	T	C	0.054067	27.8868
	rs12601919	17	65825374	0.0299626	0.00524174	1.1e-08	G	A	0.188883	32.6744
	rs1260326	2	27730940	-0.110558	0.00417585	1.7e-158	C	T	0.60401	700.956
	rs12661597	6	32507498	0.0595877	0.0108105	6.5e-09	T	G	0.04033	30.3824
	rs12916	5	74656539	0.0233275	0.00417387	1.9e-08	C	T	0.400369	31.2362
	rs13108218	4	3443931	-0.0376591	0.00423183	6.1e-20	G	A	0.615417	79.1924
	rs13188623	5	67492589	-0.0266342	0.00531803	2.4e-07	C	T	0.182679	25.0829
	rs1394092	3	136196071	0.0311431	0.0045985	1.8e-12	T	C	0.7267	45.866
	rs139974673	15	44027885	0.121036	0.0128925	1.7e-21	C	T	0.025918	88.1363
	rs141469619	11	116714293	0.242069	0.0215967	5.4e-32	G	A	0.01014	125.633
	rs142385484	19	50016759	-0.0359468	0.00583706	1.6e-10	T	C	0.14742	37.9256
	rs146203232	6	160521885	0.0518262	0.00781629	4.9e-12	T	C	0.074646	43.964
	rs149014710	13	114756556	-0.0244353	0.00452585	1.2e-07	T	C	0.430648	29.1498
	rs149615216	18	47106028	0.168772	0.0198467	2.2e-18	T	C	0.010799	72.3143
	rs1540037	18	47182664	0.034088	0.0050406	5.5e-11	G	A	0.778339	45.7339
	rs174564	11	61588305	0.0643792	0.00428375	3.3e-52	G	A	0.347013	225.862
	rs182050989	1	27262545	0.0694898	0.0123731	1.1e-07	T	C	0.028151	31.5417
	rs182611493	19	19458388	-0.140865	0.0196911	9.2e-14	G	A	0.012519	51.176
	rs1890896	10	93641757	-0.0215615	0.0040997	3.7e-08	C	T	0.527475	27.6601
	rs2000999	16	72108093	0.0301721	0.00522261	4.5e-09	A	G	0.188593	33.3761
	rs2035816	4	100508556	-0.0409444	0.00737341	1.3e-08	G	A	0.084303	30.8356
	rs2070971	7	44197583	0.0327754	0.00596082	7.3e-08	T	G	0.137117	30.2332
	rs2081687	8	59388565	-0.0259117	0.00432813	1.1e-09	C	T	0.663114	35.8419
	rs2513048	11	62183281	-0.0244313	0.00462372	1.6e-07	C	T	0.711701	27.9197
	rs261290	15	58678720	-0.0737819	0.00431032	9e-67	C	T	0.654653	293.009
	rs2721961	8	116657911	-0.0253108	0.00455353	6.4e-08	G	T	0.280823	30.8969
	rs2740488	9	107661742	-0.0284838	0.00464263	2.3e-09	C	A	0.265321	37.6416
	rs28601761	8	126500031	-0.0892696	0.00418798	3.3e-104	G	C	0.420119	454.358
	rs28752924	6	31303922	0.0300771	0.00423814	7.2e-09	C	T	0.445513	50.3641
	rs28752924	6	31303922	0.0300771	0.00423814	7.2e-09	C	T	0.445513	50.3641
	rs2943635	2	227077377	0.0260799	0.00437945	6.3e-09	T	C	0.679819	35.4628
	rs3198697	16	15129940	-0.0272666	0.00416317	2.8e-12	T	C	0.406708	42.8957
	rs328	8	19819724	-0.142903	0.00678339	1.1e-101	G	C	0.100283	443.802
	rs35764948	5	43213707	0.0450426	0.00897394	3.7e-07	A	T	0.055103	25.193
	rs3812316	7	73020337	-0.113499	0.00608971	1.3e-76	G	C	0.129249	347.369
	rs3936511	5	55860781	0.042335	0.00518455	8.4e-16	G	A	0.192417	66.6771
	rs4491981	4	171563776	-0.0250028	0.00480963	7.4e-08	A	C	0.241149	27.0243
	rs4564803	2	21205502	-0.0716703	0.00485884	5.1e-50	T	G	0.228167	217.577
	rs4704834	5	156443066	0.0442556	0.00426487	2.2e-26	G	A	0.644056	107.677
	rs4846914	1	230295691	-0.0302541	0.00418278	1.6e-13	A	G	0.60541	52.3165
	rs5020545	4	77414988	0.0202243	0.00412785	1.2e-07	T	C	0.446957	24.0049
	rs5112	19	45430280	0.0794026	0.00439712	1.8e-75	G	C	0.533736	326.086
	rs511346	10	99706324	0.0198197	0.00411815	3.8e-07	C	T	0.437488	23.1627
	rs58542926	19	19379549	-0.117636	0.00779724	9.9e-53	T	C	0.074383	227.614
	rs59347135	8	19750044	0.0554314	0.0100467	1.6e-08	G	C	0.04582	30.4414
	rs602633	1	109821511	0.0276023	0.0049476	5.3e-09	G	T	0.78295	31.1244
	rs60960031	2	21530659	-0.0261034	0.00417199	2.9e-10	A	G	0.40286	39.1478
	rs6102034	20	39186590	-0.0218998	0.00442168	1.5e-07	G	C	0.323215	24.5305
	rs62222988	21	40569508	0.0230603	0.00423778	7.1e-09	C	T	0.373895	29.611
	rs632057	6	139834012	-0.0316017	0.004226	3.1e-13	G	T	0.627775	55.9193
	rs633695	15	58725839	0.0557906	0.00451263	2.1e-35	G	A	0.292348	152.849
	rs641154	1	234864214	0.0214762	0.00409116	5.1e-08	T	C	0.493352	27.5564
	rs6606725	12	109905368	0.025054	0.00411568	1.3e-10	A	C	0.439722	37.0571
	rs67981690	12	21343886	0.0341029	0.00612933	8.1e-09	G	A	0.129103	30.9568
	rs6938550	6	20462138	-0.0410048	0.00729277	2e-08	A	G	0.914145	31.6144
	rs7140110	13	114544024	0.0301226	0.00446696	5.7e-12	C	T	0.299403	45.4738
	rs72555385	7	73123473	0.0610173	0.00948961	1.4e-10	G	A	0.049322	41.3437
	rs7402939	15	99183876	0.0221267	0.00426521	1.3e-07	C	T	0.623522	26.9124
	rs7679	20	44576502	0.0367426	0.00526144	1.7e-13	C	T	0.186419	48.7675
	rs78669871	14	39713052	0.0240588	0.00522753	4.4e-07	T	A	0.189983	21.1814
	rs9271573	6	32590501	0.0435035	0.00415738	6e-25	C	A	0.593631	109.499
	rs9616847	22	50868669	0.0220028	0.00421628	2.9e-07	T	A	0.388327	27.2331
	rs9910747	17	17433959	0.0457994	0.00847262	8.5e-08	C	A	0.062194	29.2203
	rs998584	6	43757896	0.0221761	0.00409033	2e-08	A	C	0.482313	29.3937
MUFA/FA
	rs10455872	6	161010118	-0.129819	0.00733603	7.9e-72	G	A	0.078988	313.151
	rs1070227	3	136250364	0.0299319	0.00451705	1.2e-12	A	G	0.739093	43.9095
	rs11122450	1	230301811	-0.0483639	0.00406064	1.4e-34	G	T	0.61149	141.858
	rs11134525	5	156480648	0.0281166	0.00411672	2e-12	T	A	0.63125	46.6469
	rs11172134	12	57645789	-0.0300848	0.0049446	2.3e-09	A	T	0.201021	37.0196
	rs11235	3	52745087	0.0238453	0.00397016	9.7e-09	C	T	0.455578	36.0736
	rs11249894	8	8704965	0.0266963	0.00532854	2.9e-07	T	G	0.166736	25.1007
	rs1128249	2	165528624	-0.0365109	0.00405425	3.1e-20	T	G	0.392034	81.1006
	rs113629126	5	34766555	0.0566427	0.0116032	4.7e-07	T	C	0.030509	23.8305
	rs11644601	16	15172118	-0.0711046	0.00435045	7e-65	C	T	0.29667	267.133
	rs116843064	19	8429323	-0.221992	0.0142038	4e-56	A	G	0.019861	244.267
	rs117733303	6	160922870	-0.207627	0.0146763	3.9e-45	G	A	0.018513	200.14
	rs11940694	4	39414993	0.0235776	0.00407756	3.8e-09	G	A	0.605098	33.4348
	rs12212146	6	161125454	0.0581055	0.00774863	3.2e-15	C	T	0.074315	56.2321
	rs12419462	11	27623309	0.0255747	0.00470704	8.3e-09	A	G	0.228755	29.5206
	rs1260326	2	27730940	-0.087988	0.00404441	2.6e-110	C	T	0.60401	473.3
	rs12661597	6	32507498	0.0659243	0.0104729	1.9e-11	T	G	0.04033	39.6239
	rs13107325	4	103188709	0.0431697	0.00754697	1.5e-08	T	C	0.074275	32.72
	rs13108218	4	3443931	-0.0304138	0.00409784	4.4e-14	G	A	0.615417	55.0847
	rs13190259	5	176768110	0.022401	0.00430742	5.3e-08	T	C	0.310914	27.0458
	rs139110024	16	15419784	0.0679614	0.0111998	1.2e-09	T	G	0.038878	36.8217
	rs144018203	11	116916060	0.252859	0.0200059	5.3e-38	C	G	0.010653	159.75
	rs144503444	8	19773155	0.152425	0.0149256	2.6e-24	C	T	0.018248	104.291
	rs150564454	8	19972140	-0.119209	0.0193143	4.1e-10	A	G	0.011474	38.0943
	rs150844304	15	43726625	0.124953	0.0125338	2.7e-23	C	A	0.025677	99.3866
	rs174528	11	61543499	0.179505	0.00407506	1e-200	C	T	0.377235	1940.37
	rs1801689	17	64210580	-0.0717665	0.0115167	8.8e-11	C	A	0.030526	38.8318
	rs182050989	1	27262545	0.0838152	0.0119815	4e-11	T	C	0.028151	48.9354
	rs2070634	3	186336027	0.0200821	0.00398086	1.9e-07	G	T	0.514297	25.4486
	rs2070971	7	44197583	0.0292315	0.00577345	3.4e-07	T	G	0.137117	25.6349
	rs2229738	11	68562328	0.0783007	0.0079321	2.4e-22	T	C	0.066009	97.444
	rs2304128	19	19746151	-0.0448261	0.00738795	5.5e-10	T	G	0.079933	36.8141
	rs2329381	9	92206085	0.02464	0.00501296	4.3e-07	A	G	0.198562	24.1598
	rs2497349	10	94521565	0.0226523	0.00429873	1.8e-07	T	G	0.307928	27.768
	rs2642438	1	220970028	-0.0318932	0.00433544	3.8e-14	G	A	0.703815	54.1165
	rs2668899	11	61721639	0.0328285	0.00431805	5.7e-15	G	A	0.298948	57.7999
	rs2680888	15	65603054	0.0304328	0.00592888	2.2e-07	A	C	0.871744	26.3474
	rs2803619	10	113934384	0.0270636	0.00442919	5.2e-10	C	G	0.724386	37.3355
	rs28601761	8	126500031	-0.059064	0.00405447	2.2e-49	G	C	0.420119	212.216
	rs28752924	6	31303922	0.0246661	0.00410576	2.9e-09	C	T	0.445513	36.0922
	rs28752924	6	31303922	0.0246661	0.00410576	2.9e-09	C	T	0.445513	36.0922
	rs2925979	16	81534790	-0.0292427	0.00431524	3.5e-12	C	T	0.698963	45.9224
	rs2934744	1	63048045	-0.0552134	0.00414242	2.4e-41	C	A	0.352912	177.656
	rs2972140	2	227104111	0.0370677	0.0041418	2.4e-19	C	T	0.650624	80.0964
	rs328	8	19819724	-0.186769	0.00656713	2.9e-183	G	C	0.100283	808.832
	rs34638637	1	219568799	0.026913	0.00516687	2.8e-07	T	C	0.178805	27.1312
	rs35163364	7	128732786	-0.0243836	0.00401079	2.6e-10	T	C	0.432057	36.9603
	rs3812316	7	73020337	-0.111192	0.00589829	2.8e-79	G	C	0.129249	355.382
	rs3936511	5	55860781	0.0447753	0.00502254	3.6e-19	G	A	0.192417	79.4749
	rs4963506	11	62187666	0.0319298	0.00498928	8.6e-11	A	G	0.195728	40.9559
	rs4969179	17	76391454	-0.0212334	0.00405871	2.3e-07	G	T	0.603905	27.3693
	rs56257534	4	171521999	-0.0289578	0.00464162	2.2e-11	T	C	0.239667	38.9217
	rs563296	10	99772404	0.0244112	0.0039829	6.1e-10	A	G	0.557518	37.5647
	rs57192995	19	8439538	-0.0519898	0.00860512	9.7e-10	C	G	0.056285	36.5025
	rs59347135	8	19750044	0.073874	0.00972641	3e-14	G	C	0.04582	57.687
	rs603424	10	102075479	-0.0493627	0.00520893	1.4e-22	A	G	0.173862	89.8051
	rs632057	6	139834012	-0.0282265	0.00409401	9e-12	G	T	0.627775	47.5353
	rs6606731	12	109982578	0.0245081	0.00502726	4.1e-07	A	T	0.190946	23.766
	rs669789	19	49269559	-0.0220829	0.00419586	1.1e-07	C	T	0.343217	27.6994
	rs676210	2	21231524	-0.0749782	0.00487921	2.6e-54	A	G	0.205776	236.141
	rs67981690	12	21343886	0.0361517	0.0059364	5.1e-10	G	A	0.129103	37.0861
	rs6806306	3	11526286	0.0202782	0.00408559	2.3e-07	A	C	0.618554	24.6348
	rs6938550	6	20462138	-0.0374916	0.00706498	1e-07	A	G	0.914145	28.1609
	rs7140110	13	114544024	0.0235505	0.00432641	5.9e-09	C	T	0.299403	29.6309
	rs72555385	7	73123473	0.0649793	0.00919132	9.6e-13	G	A	0.049322	49.9798
	rs72679249	4	111122162	0.0227438	0.004383	7.1e-09	G	A	0.317282	26.9267
	rs7402939	15	99183876	0.0212728	0.00413306	5.8e-08	C	T	0.623522	26.4915
	rs74910819	1	149866868	-0.073443	0.0140948	8.7e-08	G	T	0.029899	27.1508
	rs7679	20	44576502	0.0570414	0.00509778	1.1e-30	C	T	0.186419	125.204
	rs7704383	5	78602472	0.022891	0.00400283	6.4e-08	T	C	0.568864	32.7036
	rs78058190	2	219699999	0.0730592	0.0102446	3.2e-13	A	G	0.050105	50.8581
	rs7924036	10	65191645	-0.0451893	0.00395891	1.4e-32	T	G	0.504205	130.293
	rs79791375	10	102121449	0.061909	0.0115569	2.8e-08	A	G	0.032659	28.6962
	rs9271573	6	32590501	0.0312309	0.00402753	1.4e-15	C	A	0.593631	60.13
	rs9482772	6	127446790	0.0192031	0.00399495	4.4e-07	C	T	0.449211	23.1057
	rs9910747	17	17433959	0.0444093	0.00820726	4.8e-08	C	A	0.062194	29.2787
	rs998584	6	43757896	0.0271731	0.00396257	5.8e-13	A	C	0.482313	47.0245
SFA
	rs1002687	1	62963737	0.0822227	0.00427545	1.4e-84	A	G	0.644748	369.845
	rs102275	11	61557803	-0.032731	0.00427946	7.8e-15	C	T	0.349755	58.4979
	rs10455872	6	161010118	-0.135858	0.00758241	5.3e-73	G	A	0.078988	321.038
	rs10504255	8	59398461	-0.028235	0.00434191	1.2e-10	A	G	0.662987	42.2877
	rs10810374	9	15306292	0.0257936	0.00476717	3.9e-08	C	A	0.24862	29.2754
	rs10884966	10	112185596	-0.0241254	0.00430359	1.9e-08	A	G	0.345686	31.4259
	rs11076175	16	57006378	-0.0395606	0.00535883	2.3e-13	G	A	0.178885	54.4987
	rs1128249	2	165528624	-0.029496	0.00419136	6.5e-13	T	G	0.392034	49.5241
	rs11429307	5	55857025	-0.0335009	0.00521537	1.3e-10	G	GT	0.808497	41.2613
	rs11620783	14	24871530	0.0218835	0.00415462	3.6e-08	T	C	0.431555	27.7441
	rs117733303	6	160922870	-0.242563	0.0151692	1.3e-57	G	A	0.018513	255.696
	rs11895352	2	20367135	-0.0260664	0.0041059	1.1e-10	T	C	0.475398	40.3037
	rs12151108	19	11197261	-0.0588191	0.00630154	5.4e-21	A	G	0.119663	87.1251
	rs12263369	10	94823343	0.0252274	0.0041658	8.4e-11	T	C	0.591563	36.6731
	rs1260326	2	27730940	-0.105845	0.00418118	8.49e-143	C	T	0.60401	640.83
	rs12740374	1	109817590	-0.0320708	0.00492429	4.1e-11	T	G	0.221071	42.4163
	rs13108218	4	3443931	-0.0274688	0.0042362	2.1e-11	G	A	0.615417	42.0462
	rs139315015	8	19893297	-0.082064	0.00665807	3.7e-36	G	A	0.105288	151.918
	rs139974673	15	44027885	0.0937267	0.0128987	1.4e-13	C	T	0.025918	52.8001
	rs141469619	11	116714293	0.16013	0.0216223	2.3e-15	G	A	0.01014	54.8456
	rs146203232	6	160521885	0.0498123	0.00782647	4.1e-11	T	C	0.074646	40.5081
	rs1883711	20	39179822	0.0800695	0.0120272	4.9e-12	C	G	0.031191	44.3206
	rs1890896	10	93641757	-0.0217743	0.00410364	4.4e-08	C	T	0.527475	28.1546
	rs2000999	16	72108093	0.0287218	0.00522617	2.4e-08	A	G	0.188593	30.2034
	rs2126259	8	9185146	0.0581705	0.00679587	1.8e-17	C	T	0.899169	73.2682
	rs2156552	18	47181668	0.0514191	0.00533633	4.4e-21	T	A	0.821829	92.8461
	rs261290	15	58678720	-0.101359	0.00431238	5.11e-123	C	T	0.654653	552.447
	rs2740488	9	107661742	-0.0369738	0.0046467	7.6e-15	C	A	0.265321	63.3139
	rs28601761	8	126500031	-0.090598	0.00419413	4.3e-105	G	C	0.420119	466.609
	rs35603463	6	32531745	0.0291435	0.0049103	2.5e-08	C	T	0.566969	35.2263
	rs35953663	5	74820439	0.0272473	0.00422534	1.8e-10	G	GA	0.384928	41.5837
	rs3812316	7	73020337	-0.0832736	0.00609467	5e-42	G	C	0.129249	186.687
	rs4564803	2	21205502	-0.0492916	0.00486505	1.7e-25	T	G	0.228167	102.653
	rs4678438	3	136344920	0.0265901	0.00451494	3e-10	C	A	0.709386	34.6845
	rs4704834	5	156443066	0.0382379	0.00426854	4.9e-20	G	A	0.644056	80.2471
	rs5112	19	45430280	0.0602076	0.00440136	4.2e-44	G	C	0.533736	187.124
	rs56322906	19	11346155	-0.0869586	0.0111252	1.4e-14	A	G	0.035157	61.0955
	rs58542926	19	19379549	-0.116939	0.00780476	3.7e-52	T	C	0.074383	224.491
	rs60960031	2	21530659	-0.0249701	0.00417732	7.8e-10	A	G	0.40286	35.731
	rs632057	6	139834012	-0.0287854	0.0042315	7.2e-11	G	T	0.627775	46.276
	rs633695	15	58725839	0.0726336	0.00451479	7.5e-58	G	A	0.292348	258.821
	rs6602911	13	114547372	0.0259862	0.00426141	1.9e-09	T	C	0.360079	37.186
	rs6847980	4	88180631	0.0262768	0.00422146	2.8e-10	T	G	0.376336	38.7454
	rs77960347	18	47109955	0.200754	0.017878	1.1e-30	G	A	0.013239	126.093
SFA/FA
	rs102275	11	61557803	-0.0433787	0.00426042	2.4e-24	C	T	0.349755	103.669
	rs117733303	6	160922870	-0.105895	0.0151118	2.4e-12	G	A	0.018513	49.1042
	rs1229984	4	100239319	0.144605	0.0123272	8.9e-32	C	T	0.972543	137.606
	rs12412743	10	114045333	-0.0318506	0.00546462	5.6e-09	T	C	0.166817	33.9715
	rs140584594	1	110232983	0.0522247	0.00456519	2.6e-30	G	A	0.730076	130.868
	rs2495730	10	102361277	-0.0400791	0.00563548	1.1e-12	C	T	0.155249	50.5794
	rs261290	15	58678720	-0.0490972	0.00429359	2.8e-30	C	T	0.654653	130.759
	rs2642438	1	220970028	0.0466797	0.00446516	1.4e-25	G	A	0.703815	109.29
	rs2792703	10	113931690	-0.0371033	0.00453176	2.7e-16	T	C	0.719202	67.0334
	rs2904552	22	18905964	-0.0424218	0.00684968	5.9e-10	T	C	0.104388	38.3564
	rs2980888	8	126507308	-0.0504125	0.0044443	8e-30	C	T	0.698821	128.668
	rs3130290	6	32174957	0.0311198	0.0041607	7.5e-14	C	T	0.603429	55.9424
	rs473224	15	58737341	-0.0427616	0.00584069	2.5e-13	G	T	0.853925	53.6018
	rs4810479	20	44545048	-0.0269425	0.00470573	1e-08	T	C	0.75018	32.781
	rs4918	3	186338382	-0.0233136	0.00425691	4.3e-08	C	G	0.642833	29.9937
	rs55730499	6	161005610	-0.073665	0.00752896	1.3e-22	T	C	0.079856	95.731
	rs5746641	22	18911733	-0.0700953	0.0101794	5.7e-12	C	T	0.041835	47.4169
	rs603424	10	102075479	0.0501419	0.00535946	8.3e-21	A	G	0.173862	87.5305
	rs73045691	19	45440529	-0.0256361	0.00464735	3.5e-08	A	G	0.304282	30.4294
	rs738408	22	44324730	-0.045877	0.00494319	1.7e-20	T	C	0.216538	86.1342
PUFA
	rs1002687	1	62963737	0.0959946	0.00420718	2e-120	A	G	0.644748	520.609
	rs10096633	8	19830921	-0.0339303	0.00610477	3.1e-08	T	C	0.123905	30.8913
	rs102275	11	61557803	-0.0974089	0.00421144	3.2e-125	C	T	0.349755	534.978
	rs112875651	8	126506694	-0.07727	0.00418284	4.6e-78	A	G	0.392346	341.255
	rs114863007	6	34729158	-0.0480587	0.00692094	4.1e-13	A	G	0.094543	48.2185
	rs115413710	6	31180819	0.0604013	0.0097982	8.1e-12	C	T	0.044303	38.0014
	rs1260326	2	27730940	-0.0762658	0.00411631	1.6e-77	C	T	0.60401	343.276
	rs12740374	1	109817590	-0.0589449	0.00484565	3.3e-34	T	G	0.221071	147.975
	rs13108218	4	3443931	-0.0343116	0.00417075	1.6e-17	G	A	0.615417	67.679
	rs141469619	11	116714293	0.125151	0.0212786	1.3e-10	G	A	0.01014	34.5925
	rs142158911	19	11190534	-0.0922557	0.00631055	6.7e-50	A	G	0.116705	213.723
	rs1461729	8	9187242	0.0858304	0.0066974	1.3e-38	G	A	0.899221	164.237
	rs1800961	20	43042364	-0.0717226	0.0117677	1.6e-09	T	C	0.030192	37.1474
	rs183130	16	56991363	0.0559719	0.00430633	7.2e-41	T	C	0.324072	168.937
	rs1883711	20	39179822	0.09328	0.0118393	9.5e-17	C	G	0.031191	62.0762
	rs199717562	1	55491851	-0.0356887	0.00541346	1.1e-11	G	A	0.194482	43.4622
	rs199900492	1	234850420	-0.0299977	0.00403845	4.2e-15	CA	C	0.484009	55.1755
	rs2229738	11	68562328	-0.0410344	0.00808345	3.6e-08	T	C	0.066009	25.7693
	rs2326077	8	59385919	-0.0284526	0.00426919	1.6e-11	T	C	0.66326	44.4174
	rs261290	15	58678720	-0.112315	0.00424505	1.2e-157	C	T	0.654653	700.019
	rs2737245	8	116658583	-0.0285112	0.00450206	2e-10	T	G	0.278598	40.1059
	rs2740488	9	107661742	-0.049166	0.004574	7.2e-27	C	A	0.265321	115.541
	rs3770586	2	169828995	-0.0238966	0.00404591	1e-09	T	C	0.48397	34.8851
	rs3822855	6	116316882	0.0235759	0.00410926	6.4e-09	T	G	0.400798	32.9162
	rs3843482	5	74639259	0.0424902	0.00416334	2.7e-25	G	T	0.373837	104.158
	rs4008004	9	15300968	0.0320614	0.00486982	3.8e-11	A	C	0.221842	43.345
	rs4561509	17	45781799	0.0239181	0.00404085	7.6e-10	A	G	0.502276	35.0355
	rs4766578	12	111904371	0.0268352	0.00403648	8.1e-12	A	T	0.503267	44.1981
	rs4860948	4	69340991	0.0337639	0.00470169	4.9e-13	A	T	0.244353	51.57
	rs4986970	16	67976320	-0.0638502	0.011169	1.1e-08	T	A	0.033926	32.681
	rs56322906	19	11346155	-0.104445	0.0109466	2.2e-21	A	G	0.035157	91.0368
	rs5754102	22	21916272	-0.0288301	0.00526871	2.3e-08	A	C	0.183245	29.9422
	rs58542926	19	19379549	-0.152376	0.00767948	1.5e-91	T	C	0.074383	393.704
	rs59774409	19	50016748	0.0427981	0.00727468	4.4e-09	T	C	0.083062	34.6116
	rs633695	15	58725839	0.0838432	0.0044443	1.1e-79	G	A	0.292348	355.901
	rs6547409	2	21190209	-0.084643	0.00923521	4.3e-22	T	C	0.051258	84.0018
	rs6602911	13	114547372	0.0279094	0.00419569	5.8e-11	T	C	0.360079	44.2481
	rs672889	2	21319016	0.0748648	0.00579704	7.3e-41	G	T	0.860091	166.78
	rs6882345	5	156397673	0.0456949	0.0041739	3.6e-29	A	G	0.632863	119.854
	rs6938647	6	160986915	-0.0475077	0.00494185	3.3e-23	C	A	0.782336	92.4164
	rs72997616	11	75474195	-0.0647308	0.00693225	8.4e-21	A	C	0.094064	87.1914
	rs73013176	19	11147526	-0.102018	0.0193941	2.9e-08	C	T	0.011277	27.6703
	rs75406471	10	5257647	-0.0352293	0.00558407	4.2e-10	A	G	0.154684	39.8021
	rs7707394	5	74472939	0.0265334	0.0041973	1.5e-10	A	G	0.357106	39.9619
	rs77960347	18	47109955	0.276962	0.017596	5.7e-58	G	A	0.013239	247.749
	rs7831074	8	141633257	0.0291217	0.00504193	9.5e-09	G	C	0.759127	33.3611
	rs7970695	12	121423376	-0.032523	0.00415946	2e-15	A	G	0.620549	61.1374
	rs870526	2	20369562	-0.0321934	0.00403392	2.8e-16	T	C	0.521426	63.6912
	rs9295128	6	160751531	-0.203104	0.0159328	2.9e-39	T	G	0.016833	162.5
	rs9304381	18	47158234	0.0738115	0.00523016	3.8e-46	T	C	0.818434	199.167
	rs9616847	22	50868669	0.0234318	0.00415401	3.5e-08	T	A	0.388327	31.8182
PUFA/FA
	rs10020067	4	88181491	-0.027326	0.00408867	1.8e-11	A	C	0.381451	44.6671
	rs10455872	6	161010118	0.132206	0.00736398	2.7e-72	G	A	0.078988	322.312
	rs1047964	11	117156893	0.154541	0.0202098	2.5e-14	T	G	0.010067	58.4741
	rs1047964	11	117156893	0.154541	0.0202098	2.5e-14	T	G	0.010067	58.4741
	rs11429307	5	55857025	0.0396092	0.0050649	4.1e-15	G	GT	0.808497	61.1576
	rs11644601	16	15172118	0.0528691	0.00436601	8.8e-35	C	T	0.29667	146.634
	rs1168041	1	62960250	-0.0363376	0.00424886	5.2e-18	C	T	0.655369	73.1421
	rs116843064	19	8429323	0.16126	0.0142553	1e-29	A	G	0.019861	127.968
	rs117733303	6	160922870	0.205551	0.0147322	1.4e-43	G	A	0.018513	194.672
	rs12212146	6	161125454	-0.0576272	0.00777816	3.7e-14	C	T	0.074315	54.891
	rs12419462	11	27623309	-0.0308673	0.00473111	1.6e-11	A	G	0.228755	42.5668
	rs1260326	2	27730940	0.0903157	0.00405972	9.79e-113	C	T	0.60401	494.919
	rs13389219	2	165528876	0.0352632	0.00406843	1.6e-18	T	C	0.392567	75.1259
	rs139974673	15	44027885	-0.10137	0.0125326	6.7e-16	C	T	0.025918	65.4239
	rs144018203	11	116916060	-0.170667	0.0201083	3.6e-18	C	G	0.010653	72.0358
	rs149402055	11	68525539	-0.0936313	0.0149915	1.2e-09	T	C	0.019709	39.0078
	rs1561748	8	19733244	0.0466082	0.0048448	2.8e-21	C	G	0.267454	92.5493
	rs1561748	8	19733244	0.0466082	0.0048448	2.8e-21	C	G	0.267454	92.5493
	rs174564	11	61588305	-0.122144	0.00416283	4.6e-191	G	A	0.347013	860.928
	rs1801689	17	64210580	0.062443	0.0115549	3.3e-08	C	A	0.030526	29.2035
	rs199816133	9	86381318	0.0251393	0.00456094	1.9e-08	CA	C	0.256568	30.3807
	rs2035816	4	100508556	0.0391439	0.00716687	3.4e-08	G	A	0.084303	29.8311
	rs2070971	7	44197583	-0.0313922	0.00579366	4.9e-08	T	G	0.137117	29.3587
	rs2513048	11	62183281	0.0244348	0.0044932	4.6e-08	C	T	0.711701	29.5737
	rs261290	15	58678720	0.028552	0.00418998	7.1e-12	C	T	0.654653	46.4354
	rs28601761	8	126500031	0.0623656	0.00407191	3e-54	G	C	0.420119	234.582
	rs2972140	2	227104111	-0.0340622	0.00415748	2.9e-16	C	T	0.650624	67.1251
	rs328	8	19819724	0.13502	0.00659539	3.2e-94	G	C	0.100283	419.098
	rs3812316	7	73020337	0.078299	0.00591893	1e-39	G	C	0.129249	174.995
	rs4871624	8	126629328	-0.0242624	0.004416	3.2e-08	G	T	0.287462	30.1863
	rs56156922	16	56987369	0.0267024	0.00426068	1.7e-10	C	T	0.324327	39.2774
	rs59484402	1	230302838	-0.0327456	0.0041243	8e-16	C	CT	0.388291	63.0384
	rs6073958	20	44551855	-0.0533342	0.00498919	1.2e-27	C	T	0.198744	114.275
	rs655720	3	136103267	-0.0279116	0.00442941	3.9e-11	T	C	0.718813	39.708
	rs6606731	12	109982578	-0.0283091	0.00504456	4.3e-09	A	T	0.190946	31.4924
	rs669789	19	49269559	0.0279503	0.00421108	5.1e-11	C	T	0.343217	44.0541
	rs672457	6	139836562	0.0279453	0.00404079	7.7e-12	A	G	0.591059	47.8283
	rs673548	2	21237544	0.0422737	0.00489507	1.6e-18	A	G	0.206084	74.5801
	rs6905288	6	43758873	-0.0224811	0.00400136	9.7e-09	A	G	0.56854	31.566
	rs7402939	15	99183876	-0.0230126	0.00414613	2.4e-08	C	T	0.623522	30.8067
	rs752446	8	10649767	-0.0253746	0.00410452	7.7e-10	A	G	0.375214	38.2185
	rs78058190	2	219699999	-0.0629274	0.0102834	5.3e-10	A	G	0.050105	37.4461
	rs7924036	10	65191645	0.0363005	0.00397379	9.7e-21	T	G	0.504205	83.4479
	rs79598313	1	27284913	-0.0808226	0.0131956	3e-09	T	C	0.023213	37.5152
	rs9419746	10	94508055	-0.0288524	0.00491637	5.7e-09	T	C	0.21263	34.4409
	rs9908820	17	73408819	-0.0280537	0.00447907	8.6e-10	G	A	0.729141	39.2288
n-3 PUFAs
	rs10184054	2	21203877	-0.0361462	0.00486548	5.60015e-15	G	C	0.224107	55.1917
	rs10455872	6	161010118	-0.0629576	0.00753435	2.80027e-17	G	A	0.078988	69.824
	rs11242109	5	131677047	0.0240622	0.0040658	2.39999e-09	T	G	0.479016	35.025
	rs112875651	8	126506694	-0.0873719	0.00422001	3.50026e-98	A	G	0.392346	428.664
	rs1132899	19	45448036	0.0270834	0.00410188	8.60003e-11	C	T	0.509603	43.5954
	rs11563251	2	234679384	0.0349727	0.00647476	3.2e-08	T	C	0.110601	29.175
	rs1167998	1	62931632	0.0713574	0.00425038	3.59998e-66	A	C	0.644674	281.853
	rs117143374	21	40555561	-0.0370966	0.005847	2.19999e-10	C	T	0.142254	40.2533
	rs117733303	6	160922870	-0.115945	0.0150731	1.39991e-15	G	A	0.018513	59.1696
	rs1260326	2	27730940	-0.0820592	0.0041534	8.4004e-88	C	T	0.60401	390.344
	rs13424225	2	241214158	0.0221268	0.00408591	2.19999e-08	T	G	0.449809	29.3265
	rs139974673	15	44027885	0.117987	0.0128075	2.29985e-21	C	T	0.025918	84.8671
	rs144018203	11	116916060	0.107134	0.02049	4.20001e-08	C	G	0.010653	27.3383
	rs1672811	16	15501099	0.0251849	0.0046967	2.99999e-08	C	T	0.748488	28.7538
	rs16940904	17	44186063	-0.0355285	0.0048772	3.90032e-14	T	C	0.226571	53.0655
	rs182611493	19	19458388	-0.209571	0.0195777	1.10002e-27	G	A	0.012519	114.588
	rs261290	15	58678720	-0.114383	0.00428189	3.89942e-161	C	T	0.654653	713.595
	rs3018731	11	61248776	-0.0353357	0.00456603	1.99986e-14	G	A	0.717549	59.8894
	rs35135293	2	20363666	-0.0208868	0.00408348	3.89996e-08	T	C	0.51675	26.1627
	rs4000713	7	25990597	-0.0288196	0.00446039	1e-11	A	G	0.295408	41.7475
	rs4860987	4	69491284	0.0463493	0.00491057	1.20005e-21	T	A	0.258609	89.0887
	rs5112	19	45430280	0.0476852	0.00437178	9.09913e-30	G	C	0.533736	118.974
	rs55891451	10	96728169	0.0341853	0.00508075	4.60045e-12	C	A	0.201728	45.2713
	rs58542926	19	19379549	-0.171666	0.00775231	1.39959e-113	T	C	0.074383	490.35
	rs6129624	20	39167592	-0.0257607	0.00437946	5.1e-10	A	G	0.335237	34.5998
	rs62466318	7	73042085	-0.0721329	0.00506371	1.20005e-45	T	C	0.204178	202.922
	rs629301	1	109818306	0.0382887	0.00488385	1.29987e-14	T	G	0.778033	61.4634
	rs633695	15	58725839	0.0840069	0.00448287	9.09913e-80	G	A	0.292348	351.17
	rs6601924	10	5247302	0.0350603	0.00563873	8.50002e-10	C	T	0.845765	38.6606
	rs6882345	5	156397673	0.0288844	0.00421159	1.9002e-13	A	G	0.632863	47.0364
	rs73109460	7	44785800	-0.0349475	0.006216	9.20005e-10	A	G	0.123622	31.609
	rs737338	19	11347657	-0.0726631	0.0110354	3.50026e-11	T	C	0.035186	43.3562
	rs77960347	18	47109955	0.161749	0.0177574	7.19946e-22	G	A	0.013239	82.9706
	rs7819706	8	19844415	-0.0396447	0.00628878	1.79999e-10	G	A	0.118291	39.7409
	rs7924036	10	65191645	0.0233527	0.00406452	5.49997e-10	T	G	0.504205	33.0108
	rs7970695	12	121423376	-0.0253039	0.00419603	1.2e-10	A	G	0.620549	36.3662
	rs9987289	8	9183358	0.0566995	0.00707191	3.19963e-16	G	A	0.909151	64.2814
n-3 PUFAs/FA
	rs11236512	11	75449819	-0.0713676	0.00927047	5.3e-15	A	C	0.062661	59.2651
	rs11236512	11	75449819	-0.0713676	0.00927047	5.3e-15	A	C	0.062661	59.2651
	rs112875651	8	126506694	-0.0517841	0.00421392	5.7e-35	A	G	0.392346	151.015
	rs11632618	15	58724706	0.0776424	0.0079442	1.1e-22	A	G	0.069927	95.5207
	rs1260326	2	27730940	-0.0376379	0.00414705	2.3e-19	C	T	0.60401	82.3706
	rs139974673	15	44027885	0.0839134	0.0127875	1.3e-11	C	T	0.025918	43.0617
	rs145786300	11	61406089	-0.186883	0.019176	1.3e-22	A	G	0.011985	94.9781
	rs149402055	11	68525539	-0.173399	0.015229	9.2e-30	T	C	0.019709	129.643
	rs1560390	15	58580781	-0.0324585	0.00492881	6.9e-12	C	T	0.219684	43.3683
	rs16940904	17	44186063	-0.0421552	0.00486779	2.4e-19	T	C	0.226571	74.9961
	rs174564	11	61588305	-0.391514	0.00422879	1e-200	G	A	0.347013	8571.61
	rs182611493	19	19458388	-0.172066	0.0195438	8.9e-19	G	A	0.012519	77.5126
	rs2232143	11	60899701	0.107875	0.0144553	1.3e-13	C	T	0.021879	55.6913
	rs2236514	9	139572068	-0.0222949	0.00433047	3.1e-08	G	C	0.657511	26.5058
	rs261291	15	58680178	0.0807217	0.00424237	1.8e-83	C	T	0.356068	362.046
	rs272888	5	131665423	0.0285458	0.00445249	1.8e-11	C	T	0.706952	41.1035
	rs35390787	16	15678414	-0.0268978	0.00417832	5.6e-11	C	CA	0.561747	41.441
	rs4000713	7	25990597	-0.0273379	0.00445218	1.6e-10	A	G	0.295408	37.7038
	rs4860987	4	69491284	0.0407766	0.00490097	8.1e-17	T	A	0.258609	69.2242
	rs56233220	10	96717286	0.0358845	0.00507602	4.4e-13	C	G	0.200191	49.9767
	rs58542926	19	19379549	-0.131159	0.00773888	1.2e-67	T	C	0.074383	287.237
	rs62466318	7	73042085	-0.0409148	0.00505439	3.1e-16	T	C	0.204178	65.5275
	rs662138	6	160564476	-0.0338037	0.00521203	6.6e-11	G	C	0.18591	42.0644
	rs6693447	1	2330190	0.0263349	0.00407105	8.3e-12	G	T	0.461686	41.8457
	rs72654473	19	45414399	0.0365241	0.00654126	6.1e-09	A	C	0.108333	31.1771
	rs73109460	7	44785800	-0.0320063	0.00620457	7.8e-09	A	G	0.123622	26.6102
	rs7444298	5	87730027	0.0268334	0.00477252	2.4e-08	G	A	0.236979	31.6123
	rs7924036	10	65191645	0.0384969	0.00405633	4e-23	T	G	0.504205	90.071
	rs8074191	17	17407191	-0.0265115	0.00473237	2.3e-08	C	T	0.756127	31.3842
	rs9563335	13	56069705	-0.0442419	0.00789332	5.5e-09	G	A	0.861577	31.4158
	rs9947684	18	47166694	0.0289177	0.00426163	2.8e-12	G	A	0.654493	46.0443
n-6 PUFAs
	rs1002687	1	62963737	0.090971	0.00421287	1e-107	A	G	0.644748	466.283
	rs112875651	8	126506694	-0.063694	0.00418831	2.19989e-53	A	G	0.392346	231.27
	rs114863007	6	34729158	-0.0457294	0.00693029	7.29962e-12	A	G	0.094543	43.54
	rs1260326	2	27730940	-0.0642561	0.00412206	3.90032e-55	C	T	0.60401	242.997
	rs12740374	1	109817590	-0.0572469	0.00485222	1.50003e-32	T	G	0.221071	139.195
	rs13108218	4	3443931	-0.035165	0.00417574	3.59998e-18	G	A	0.615417	70.9177
	rs141469619	11	116714293	0.110551	0.0213113	1.40001e-08	G	A	0.01014	26.9095
	rs142158911	19	11190534	-0.0944019	0.00631781	5.19996e-52	A	G	0.116705	223.269
	rs1461729	8	9187242	0.0835465	0.00670616	2.80027e-36	G	A	0.899221	155.206
	rs1800961	20	43042364	-0.0744567	0.0117812	3.29997e-10	T	C	0.030192	39.9419
	rs183130	16	56991363	0.0615133	0.00431123	1.39991e-48	T	C	0.324072	203.58
	rs1883711	20	39179822	0.0922513	0.0118528	3.19963e-16	C	G	0.031191	60.5763
	rs199900492	1	234850420	-0.0306276	0.00404392	2.29985e-15	CA	C	0.484009	57.3615
	rs200730299	1	55491853	-0.0365309	0.00542087	7.10068e-12	C	A	0.194476	45.4133
	rs261290	15	58678720	-0.0965507	0.00425095	1e-116	C	T	0.654653	515.868
	rs2737245	8	116658583	-0.0274764	0.00450795	1.40001e-09	T	G	0.278598	37.1502
	rs2740488	9	107661742	-0.0501345	0.00457926	5.40008e-28	C	A	0.265321	119.862
	rs2986164	1	25622291	-0.0250071	0.00440965	3.40001e-09	A	G	0.535856	32.1602
	rs35603463	6	32531745	0.0336386	0.00484067	4.60002e-10	C	T	0.566969	48.2909
	rs3734854	6	31078836	0.0477116	0.0082133	5.90065e-11	A	G	0.064679	33.7452
	rs3770586	2	169828995	-0.0229674	0.00405156	7.10003e-09	T	C	0.48397	32.1351
	rs3817335	11	47643891	-0.0277621	0.00421464	9.79941e-12	A	T	0.350559	43.3894
	rs4008004	9	15300968	0.0329594	0.00487542	8.4004e-12	A	C	0.221842	45.7019
	rs4439799	17	45781599	0.0224228	0.00404559	1.29999e-08	T	C	0.502274	30.7196
	rs4704210	5	74635225	0.0467287	0.00416788	6.09958e-30	C	G	0.374212	125.7
	rs4766578	12	111904371	0.0277794	0.00404125	1.50003e-12	A	T	0.503267	47.2514
	rs56322906	19	11346155	-0.100371	0.0109592	1.20005e-19	A	G	0.035157	83.8801
	rs5754102	22	21916272	-0.0316	0.00527441	9.90011e-10	A	C	0.183245	35.8944
	rs58542926	19	19379549	-0.128057	0.0076883	2.49977e-65	T	C	0.074383	277.425
	rs633695	15	58725839	0.0725178	0.00445048	1.29987e-59	G	A	0.292348	265.507
	rs6471717	8	59377357	-0.0290285	0.00427754	4.00037e-12	A	G	0.663091	46.0533
	rs6547409	2	21190209	-0.0813514	0.00924809	2.39994e-20	T	C	0.051258	77.3795
	rs6602911	13	114547372	0.0257493	0.00420044	1.29999e-09	T	C	0.360079	37.5787
	rs672889	2	21319016	0.0763943	0.00580512	1.29987e-41	G	T	0.860091	173.181
	rs6882345	5	156397673	0.0448784	0.00417905	1.20005e-27	A	G	0.632863	115.324
	rs6934962	6	116322349	0.0228258	0.00411241	2.19999e-08	T	C	0.400489	30.8077
	rs6938647	6	160986915	-0.0481657	0.00494853	1.9002e-23	C	A	0.782336	94.7378
	rs7139079	12	121415293	-0.0297379	0.00411541	3.29989e-13	A	G	0.592501	52.2149
	rs72997616	11	75474195	-0.051564	0.00694288	1.59993e-13	A	C	0.094064	55.1587
	rs740516	17	67082962	-0.0315718	0.00565892	1.40001e-08	G	C	0.151132	31.1266
	rs75406471	10	5257647	-0.0314077	0.00559075	2.69998e-08	A	G	0.154684	31.5596
	rs7707394	5	74472939	0.02951	0.00420247	1.20005e-12	A	G	0.357106	49.3093
	rs7750288	6	160400147	0.0249212	0.00446247	1.29999e-08	G	A	0.285011	31.188
	rs77960347	18	47109955	0.275526	0.0176159	2.80027e-56	G	A	0.013239	244.633
	rs870526	2	20369562	-0.0318914	0.00403955	7.70016e-16	T	C	0.521426	62.3277
	rs9295128	6	160751531	-0.196375	0.0159543	3.40017e-36	T	G	0.016833	151.501
	rs9304381	18	47158234	0.0702336	0.00523609	7.19946e-42	T	C	0.818434	179.918
	rs9616847	22	50868669	0.023821	0.00415851	1.40001e-08	T	A	0.388327	32.8129
n-3 PUFAs/FA
	rs10020067	4	88181491	-0.0268089	0.00413478	5.6e-11	A	C	0.381451	42.0391
	rs10455872	6	161010118	0.139161	0.00744645	9.3e-79	G	A	0.078988	349.25
	rs10733306	9	16048248	0.0227079	0.0040634	3.7e-08	T	C	0.46003	31.2302
	rs10750766	11	65473798	-0.0233511	0.00442828	8.4e-08	A	C	0.709808	27.8064
	rs10761716	10	64882300	0.0202132	0.00405077	2.8e-07	G	C	0.441477	24.8997
	rs10772497	12	11801125	-0.0203967	0.00409631	1.2e-07	T	C	0.498013	24.7933
	rs11134525	5	156480648	-0.0201724	0.00417727	2.1e-07	T	A	0.63125	23.3201
	rs1168032	1	62967747	-0.0496652	0.00419905	1.4e-32	G	A	0.644939	139.895
	rs116843064	19	8429323	0.183686	0.0144132	4.5e-37	A	G	0.019861	162.417
	rs117733303	6	160922870	0.215888	0.0148972	2.2e-47	G	A	0.018513	210.014
	rs11976955	7	130433594	-0.0248228	0.00433806	4.2e-09	G	C	0.314177	32.7424
	rs12212146	6	161125454	-0.0568652	0.00786527	8.8e-14	C	T	0.074315	52.2716
	rs1260326	2	27730940	0.109259	0.00410526	7e-159	C	T	0.60401	708.326
	rs12920967	16	72251074	-0.0316931	0.00601006	2.1e-07	C	A	0.128223	27.8081
	rs13389219	2	165528876	0.0383574	0.00411407	2.9e-21	T	C	0.392567	86.9271
	rs139974673	15	44027885	-0.137656	0.012671	9.1e-28	C	T	0.025918	118.024
	rs144018203	11	116916060	-0.189872	0.0203471	3.8e-22	C	G	0.010653	87.0797
	rs144503444	8	19773155	-0.1133	0.0151554	1.2e-13	C	T	0.018248	55.8888
	rs149512315	4	19205112	-0.0429896	0.00821796	1.4e-07	A	G	0.064924	27.3652
	rs149687631	13	68470709	0.0854923	0.0164463	2.5e-07	G	A	0.015309	27.022
	rs1546224	12	63696548	-0.0239486	0.00435994	4.8e-08	T	C	0.308646	30.1717
	rs1716407	12	124515218	-0.0230595	0.00409177	1.7e-08	A	G	0.592755	31.7598
	rs174528	11	61543499	0.0248308	0.00414455	1.1e-09	C	T	0.377235	35.8944
	rs1801689	17	64210580	0.0649827	0.0116846	6.9e-09	C	A	0.030526	30.9291
	rs182050989	1	27262545	-0.0727056	0.0121688	8.3e-09	T	C	0.028151	35.6977
	rs2068888	10	94839642	0.0255934	0.0040382	2.8e-10	A	G	0.450134	40.168
	rs2070971	7	44197583	-0.0326185	0.00585848	5.4e-08	T	G	0.137117	30.9997
	rs2256249	8	11494527	0.021418	0.00413508	6.6e-08	T	G	0.387935	26.8281
	rs2281721	1	230297136	0.0261518	0.00412777	1.7e-10	T	C	0.612664	40.1395
	rs261290	15	58678720	0.0629069	0.00423625	2.1e-50	C	T	0.654653	220.513
	rs2835056	21	37005665	0.0217796	0.00421981	3.9e-08	G	A	0.345823	26.6388
	rs28601761	8	126500031	0.0851115	0.00411688	5.7e-97	G	C	0.420119	427.405
	rs28752523	6	32584772	-0.0361874	0.00508331	4.3e-13	T	C	0.193821	50.6782
	rs2943656	2	227121918	-0.033583	0.00416924	1.6e-15	G	A	0.635894	64.8821
	rs328	8	19819724	0.135169	0.00666822	4.4e-93	G	C	0.100283	410.898
	rs35169799	11	64031241	-0.0478563	0.00826765	1.7e-09	T	C	0.063327	33.5053
	rs35764948	5	43213707	-0.047276	0.0088214	1.1e-07	A	T	0.055103	28.7215
	rs3812316	7	73020337	0.0999463	0.00598515	1e-62	G	C	0.129249	278.858
	rs3936511	5	55860781	-0.0441519	0.00509642	4.4e-18	G	A	0.192417	75.0531
	rs4665710	2	21221035	-0.0470122	0.00494139	3.7e-22	C	A	0.792578	90.5155
	rs4810479	20	44545048	0.0440519	0.00464348	2.6e-22	T	C	0.75018	89.9999
	rs4871624	8	126629328	-0.0289405	0.00446476	1.4e-10	G	T	0.287462	42.0161
	rs488490	15	58737661	0.0611715	0.00573901	1.9e-26	A	C	0.852652	113.612
	rs4969144	17	76406084	0.0219567	0.0041212	1.4e-07	A	C	0.521082	28.3849
	rs499765	19	49266390	0.0262628	0.00429063	1.7e-09	G	C	0.338914	37.4662
	rs534944	3	135961031	-0.0344031	0.00475995	3.9e-14	G	T	0.767256	52.2385
	rs6604905	1	16368778	-0.0221679	0.00404422	5.7e-08	A	C	0.507795	30.0455
	rs6658257	1	93820684	-0.0224825	0.00411159	5.1e-08	G	A	0.602142	29.8999
	rs6905288	6	43758873	-0.0255665	0.00404617	1.3e-10	A	G	0.56854	39.9259
	rs6938550	6	20462138	0.0391913	0.00717133	1.9e-08	A	G	0.914145	29.8662
	rs7047907	9	86368660	-0.0259918	0.00461138	1.3e-08	A	G	0.742524	31.7695
	rs708272	16	56996288	0.0261942	0.00405573	3.1e-11	A	G	0.432765	41.7131
	rs7140110	13	114544024	-0.0227139	0.00439015	2e-07	C	T	0.299403	26.7685
	rs72555385	7	73123473	-0.0532093	0.00932668	1.5e-08	G	A	0.049322	32.5477
	rs73667414	8	19639201	-0.0867461	0.0151867	1.8e-08	C	G	0.018029	32.6267
	rs7402939	15	99183876	-0.0225441	0.00419191	1.2e-07	C	T	0.623522	28.9229
	rs76890070	1	172190494	0.0674408	0.0117769	4.3e-09	T	C	0.030697	32.7932
	rs78058190	2	219699999	-0.0677909	0.0103987	2.2e-11	A	G	0.050105	42.4996
	rs79287178	3	172294500	-0.0603216	0.0121842	2.9e-07	A	G	0.031103	24.5105
	rs8107974	19	19388500	0.0726822	0.00761905	1.8e-21	T	A	0.075537	91.0027
	rs881817	4	3365381	-0.0206073	0.00409878	2e-07	G	A	0.593384	25.2774
	rs9908820	17	73408819	-0.0281089	0.00452935	1.7e-09	G	A	0.729141	38.5138
n-6/3 PUFAs
	rs10733306	9	16048248	0.0225443	0.00413317	3.2e-08	T	C	0.46003	29.7514
	rs11242109	5	131677047	-0.0239824	0.00408984	1.4e-09	T	G	0.479016	34.3853
	rs112875651	8	126506694	0.0718479	0.00424549	6.5e-65	A	G	0.392346	286.4
	rs11632618	15	58724706	-0.0815347	0.00800529	1.2e-24	A	G	0.069927	103.736
	rs116843064	19	8429323	0.0839559	0.0146642	1.6e-08	A	G	0.019861	32.7782
	rs117143374	21	40555561	0.0343687	0.00587978	6e-09	C	T	0.142254	34.1668
	rs1260326	2	27730940	0.0654544	0.004179	4.2e-55	C	T	0.60401	245.32
	rs13273454	8	19940058	0.0233472	0.00411509	5.8e-09	T	C	0.470545	32.1893
	rs139974673	15	44027885	-0.117385	0.0128859	9.1e-21	C	T	0.025918	82.9843
	rs145659493	11	61850279	-0.115733	0.0163525	4.3e-13	A	C	0.015854	50.0894
	rs145786300	11	61406089	0.174042	0.0193409	1.1e-19	A	G	0.011985	80.9757
	rs149820547	11	61983775	0.0653372	0.0102102	1.2e-10	G	T	0.042103	40.9499
	rs1560390	15	58580781	0.0352816	0.00496671	2.8e-13	C	T	0.219684	50.4614
	rs1564348	6	160578860	0.030467	0.00544576	1.4e-08	C	T	0.169745	31.2999
	rs16940904	17	44186063	0.0412048	0.00490538	2.3e-18	T	C	0.226571	70.5587
	rs174564	11	61588305	0.371404	0.00426515	1e-200	G	A	0.347013	7582.71
	rs182611493	19	19458388	0.18661	0.0196926	1.1e-21	G	A	0.012519	89.7974
	rs2232143	11	60899701	-0.10962	0.0145796	9.4e-14	C	T	0.021879	56.5312
	rs261291	15	58680178	-0.0891379	0.00427499	9.9e-99	C	T	0.356068	434.765
	rs35390787	16	15678414	0.0252031	0.0042113	9.7e-10	C	CA	0.561747	35.8159
	rs4000713	7	25990597	0.0308836	0.00448656	6.1e-13	A	G	0.295408	47.3837
	rs4860987	4	69491284	-0.0426258	0.00493905	6.8e-18	T	A	0.258609	74.4832
	rs55891451	10	96728169	-0.0355372	0.0051102	1.2e-12	C	A	0.201728	48.3605
	rs58542926	19	19379549	0.143289	0.00779781	3.4e-79	T	C	0.074383	337.661
	rs62466318	7	73042085	0.0606132	0.00509341	4.4e-33	T	C	0.204178	141.618
	rs6698680	1	2329661	-0.0258639	0.00410413	2.1e-11	G	A	0.461958	39.7142
	rs673335	11	75450576	0.0598626	0.00557189	7.4e-28	C	T	0.159762	115.427
	rs73109460	7	44785800	0.0338895	0.00625247	2.2e-09	A	G	0.123622	29.3783
	rs8074191	17	17407191	0.0277573	0.00476891	4.8e-09	C	T	0.756127	33.8779
	rs9947684	18	47166694	-0.0283663	0.00429465	5.7e-12	G	A	0.654493	43.6264
HDL-C
	rs10268632	7	17980281	0.0216875	0.00369891	2e-09	C	A	0.511754	34.3773
	rs10468017	15	58678512	0.101521	0.00404587	3e-145	T	C	0.295934	629.634
	rs1047891	2	211540507	-0.0232739	0.00397277	1.3e-08	A	C	0.314995	34.3203
	rs1047964	11	117156893	0.202664	0.0187562	1.3e-27	T	G	0.010073	116.752
	rs1047964	11	117156893	0.202664	0.0187562	1.3e-27	T	G	0.010073	116.752
	rs1054852	12	124496316	0.0324635	0.00399376	1.9e-17	G	A	0.377481	66.0734
	rs11057692	12	125071027	-0.0255317	0.00438815	5.5e-10	G	A	0.236262	33.853
	rs112001035	17	66823805	-0.0574208	0.00793581	5.8e-13	A	G	0.059725	52.3547
	rs112945592	6	34243989	-0.0275935	0.00507724	3.9e-08	A	G	0.159637	29.5364
	rs114165349	1	27021913	-0.107152	0.0123721	4.2e-18	C	G	0.022956	75.0091
	rs11429307	5	55857025	0.0403461	0.00470336	9e-18	G	GT	0.808481	73.5846
	rs11434143	8	144306597	-0.0260548	0.00478401	6e-09	G	GT	0.810832	29.6614
	rs116843064	19	8429323	0.214019	0.0132376	9.7e-62	A	G	0.019852	261.388
	rs11751347	6	161092438	-0.0547216	0.00612449	2.6e-20	T	C	0.102256	79.8321
	rs12453682	17	37770005	0.0211892	0.00402544	1.8e-08	T	C	0.693649	27.7078
	rs12608026	18	47120499	0.0723971	0.00924151	2.4e-15	G	T	0.042401	61.37
	rs12786130	11	27505954	0.0263854	0.00435261	4.6e-10	T	C	0.761801	36.7475
	rs13107325	4	103188709	-0.0745451	0.00703246	1e-27	T	C	0.074284	112.363
	rs13389219	2	165528876	0.0341811	0.00377849	1.2e-20	T	C	0.392528	81.8343
	rs1358980	6	43764551	-0.032405	0.00371539	3.8e-18	T	C	0.482643	76.0703
	rs140584594	1	110232983	0.0244597	0.00413002	2.7e-09	G	A	0.730105	35.075
	rs142265900	12	123348440	-0.0530567	0.00797469	4.9e-11	A	AGAT	0.942436	44.2642
	rs144018203	11	116916060	-0.176914	0.018667	2.2e-21	C	G	0.010654	89.8205
	rs145391587	8	19820933	0.157249	0.0061226	5.2e-151	C	A	0.10029	659.635
	rs147233090	15	44028047	-0.0767611	0.0119872	5.6e-11	T	C	0.024586	41.0059
	rs150224153	20	43008981	-0.0903456	0.0112384	1.2e-15	T	C	0.029238	64.6257
	rs1560390	15	58580781	-0.0398554	0.00448169	3.8e-22	C	T	0.219676	79.0844
	rs1561748	8	19733244	0.0601989	0.0044962	1.3e-40	C	G	0.267457	179.261
	rs1561748	8	19733244	0.0601989	0.0044962	1.3e-40	C	G	0.267457	179.261
	rs174578	11	61605499	-0.0651582	0.00385673	3.5e-69	A	T	0.350972	285.43
	rs1761457	19	54814524	0.0278874	0.0039397	6.9e-14	G	A	0.326721	50.106
	rs2066714	9	107586753	0.0334587	0.00548549	1.4e-10	C	T	0.128934	37.2038
	rs2229357	12	57843711	0.0290867	0.00430067	2.9e-12	A	G	0.240928	45.7422
	rs2245221	8	116624879	0.030923	0.00373996	1.5e-15	A	G	0.558967	68.3643
	rs2298428	22	21982892	-0.0359541	0.00478107	5.2e-15	T	C	0.182554	56.5518
	rs2302263	11	64021821	-0.0359687	0.00652272	2.9e-08	T	C	0.088118	30.4083
	rs2307111	5	75003678	0.0246146	0.00377575	1.3e-10	C	T	0.396609	42.499
	rs2642438	1	220970028	0.0359384	0.00403976	7.7e-20	G	A	0.703836	79.1419
	rs267738	1	150940625	0.0271507	0.00445115	1.7e-10	G	T	0.219647	37.2064
	rs2740488	9	107661742	-0.0440108	0.00419055	5.5e-27	C	A	0.265313	110.3
	rs2792735	10	113921825	-0.0403523	0.00410968	2.8e-24	A	G	0.720334	96.4097
	rs28818616	3	15592561	-0.0203169	0.00389024	3.5e-08	C	T	0.349772	27.2748
	rs2925979	16	81534790	0.0382114	0.00400271	2.6e-23	C	T	0.69893	91.1334
	rs2943650	2	227105921	-0.040512	0.00384802	2.2e-28	T	C	0.644755	110.839
	rs2954029	8	126490972	0.023379	0.00370257	7e-12	T	A	0.464894	39.8699
	rs2978615	19	11243260	-0.0198835	0.00370288	4.9e-08	T	C	0.490185	28.8341
	rs35184771	11	47475189	-0.0386383	0.00385036	1e-23	T	G	0.352775	100.701
	rs35493868	7	73039406	0.0337242	0.00459459	7.1e-14	G	C	0.20366	53.8753
	rs35633876	2	20363074	-0.0238728	0.00370545	4.2e-11	T	G	0.481849	41.5073
	rs3735687	7	1066297	-0.0246392	0.00375055	1.9e-10	G	A	0.42282	43.1582
	rs4078216	12	125434716	0.0259021	0.00431193	2.2e-08	A	G	0.240941	36.085
	rs4240624	8	9184231	0.0929821	0.00642047	2.7e-48	A	G	0.909226	209.732
	rs4330777	16	57235644	-0.0199694	0.00369184	1.2e-08	A	G	0.475898	29.258
	rs4846921	1	230304352	0.0487465	0.0037839	3.1e-40	A	G	0.613228	165.962
	rs488490	15	58737661	-0.097555	0.00526676	7.8e-80	A	C	0.852649	343.093
	rs4969141	17	76391653	0.0228226	0.00370178	7.1e-10	T	C	0.489523	38.011
	rs4985155	16	15129459	-0.0239079	0.00388907	2e-10	G	A	0.334887	37.7913
	rs4986970	16	67976320	-0.0918619	0.0101862	3e-20	T	A	0.033916	81.3292
	rs5030789	15	40986355	0.0202435	0.00373514	4e-08	G	A	0.567332	29.3736
	rs5167	19	45448465	0.0440828	0.00385868	3e-31	G	T	0.352265	130.515
	rs559355	11	75451281	-0.0512432	0.00507106	8.4e-24	T	A	0.157985	102.112
	rs57912727	3	185804583	-0.0285813	0.00539141	3.6e-08	C	A	0.13669	28.1034
	rs59104589	2	242237902	0.0203271	0.00384617	9.3e-09	T	C	0.358826	27.9315
	rs6018652	20	46340974	0.0353694	0.00456606	5.9e-16	A	G	0.792531	60.0029
	rs6073958	20	44551855	-0.0733268	0.00463155	4.9e-56	C	T	0.198725	250.653
	rs60847460	10	113983758	-0.0367817	0.00528571	4.2e-12	T	C	0.143326	48.4236
	rs61805076	1	182154990	-0.029719	0.00390581	1.1e-14	C	T	0.334061	57.8957
	rs62101705	18	47135834	-0.0891329	0.0162001	5.3e-09	T	C	0.01364	30.272
	rs676210	2	21231524	0.0696601	0.00454847	1.4e-52	A	G	0.205765	234.551
	rs686030	9	15304782	0.0480243	0.00531389	4.5e-20	A	C	0.859547	81.6765
	rs688671	18	57867526	-0.0243872	0.0041877	5.2e-09	G	A	0.267133	33.9135
	rs71336055	3	136020454	0.0328242	0.00569209	7e-09	T	C	0.119734	33.2541
	rs7134375	12	20473758	0.0233031	0.00371871	1.1e-10	A	C	0.430204	39.2684
	rs7136506	12	125326153	-0.0405904	0.00456514	1.3e-19	C	T	0.215764	79.0567
	rs7241918	18	47160953	0.0758021	0.00484633	3.7e-57	T	G	0.822907	244.645
	rs7308864	12	109871179	0.026291	0.00368582	2.7e-13	G	A	0.523289	50.8799
	rs737337	19	11347493	-0.0597532	0.00692609	2.9e-18	C	T	0.076791	74.4297
	rs75627662	19	45413576	-0.0328757	0.00456456	1e-13	T	C	0.206062	51.8743
	rs75714888	16	56752882	-0.0791984	0.0127103	9.4e-10	A	C	0.021625	38.8259
	rs75911530	16	57049137	-0.158832	0.0108357	1.1e-50	A	G	0.032886	214.863
	rs77960347	18	47109955	0.253544	0.0161172	5.1e-58	G	A	0.013239	247.473
	rs78058190	2	219699999	-0.0623876	0.00955109	3.9e-10	A	G	0.0501	42.6669
	rs7810507	7	130437476	-0.0301581	0.00410079	1.5e-13	A	G	0.281086	54.0845
	rs7845090	8	73449940	0.0233782	0.00408048	1.6e-08	A	G	0.70938	32.8246
	rs8058512	16	57151796	-0.0266933	0.00412436	1.4e-10	T	C	0.72404	41.8882
	rs921919	12	125265201	-0.0418035	0.004007	2.1e-28	A	G	0.669512	108.84
	rs941507	14	24759319	-0.0200517	0.00371194	8.4e-09	C	G	0.460822	29.181
	rs9491697	6	127456122	-0.0274741	0.0037153	3.9e-14	G	A	0.463611	54.6839
LDL-C
	rs102275	11	61557803	-0.0505986	0.0043	61557803	C	T	0.349784	138.465
	rs10260606	7	44584551	0.0287645	0.00531043	44584551	C	G	0.182659	29.3396
	rs10410835	19	45358353	0.0551957	0.00415887	45358353	C	T	0.523084	176.141
	rs10504255	8	59398461	-0.0234137	0.00436653	59398461	A	G	0.662963	28.7519
	rs1065853	19	45413233	-0.509237	0.00756617	45413233	T	G	0.080584	4529.89
	rs1081105	19	45412955	0.167209	0.0125457	45412955	C	A	0.027622	177.635
	rs10953298	7	100216773	-0.0271028	0.0048711	100216773	T	C	0.235558	30.9581
	rs11127048	2	27752463	-0.0401458	0.00428909	27752463	A	G	0.61412	87.6092
	rs111278137	19	45215081	-0.136349	0.0146005	45215081	A	G	0.021615	87.2104
	rs11206517	1	55526428	0.0947943	0.0115094	55526428	G	T	0.033009	67.8358
	rs112875651	8	126506694	-0.0548675	0.0042707	126506694	A	G	0.392383	165.056
	rs11591147	1	55505647	-0.304518	0.0156658	55505647	T	G	0.017458	377.851
	rs11621792	14	24871926	0.0274282	0.00415257	24871926	T	C	0.453802	43.6275
	rs12151108	19	11197261	-0.145852	0.00631404	11197261	A	G	0.119677	533.593
	rs12740374	1	109817590	-0.116925	0.00494653	109817590	T	G	0.221059	558.745
	rs13108218	4	3443931	-0.0243819	0.00425703	3443931	G	A	0.615355	32.8036
	rs140798831	2	21149771	-0.0296372	0.00434221	21149771	C	T	0.656802	46.5857
	rs1461729	8	9187242	0.061436	0.00683876	9187242	G	A	0.899229	80.7033
	rs1499279	5	52106278	-0.0668096	0.0103348	52106278	G	T	0.04162	41.7901
	rs1805776	12	9084375	0.0286031	0.00493515	9084375	C	T	0.226038	33.5912
	rs1883711	20	39179822	0.0939839	0.0120815	39179822	C	G	0.0312	60.5153
	rs1895233	5	122924864	0.0244563	0.00414175	122924864	T	G	0.544782	34.8669
	rs2495477	1	55518467	-0.0327837	0.00429354	55518467	G	A	0.393807	58.3022
	rs261290	15	58678720	-0.0246095	0.00433502	58678720	C	T	0.654642	32.2273
	rs2618566	20	17844684	-0.0235553	0.00434223	17844684	T	G	0.660287	29.4274
	rs2738447	19	11227480	0.0301143	0.00418384	11227480	C	A	0.59317	51.8078
	rs2740488	9	107661742	-0.0334661	0.00466885	107661742	C	A	0.265313	51.3796
	rs28807203	19	45173951	-0.132446	0.00952631	45173951	C	A	0.049209	193.298
	rs2986164	1	25622291	-0.0238159	0.00449502	25622291	A	G	0.535817	28.0718
	rs34042070	16	72101525	0.0419299	0.00529556	72101525	G	C	0.18698	62.6937
	rs35596121	13	32947133	0.0261313	0.00470771	32947133	C	CT	0.712157	30.8108
	rs3777411	6	160476945	-0.0415755	0.00574832	160476945	T	C	0.150744	52.311
	rs3846662	5	74651084	0.0542877	0.00416273	74651084	G	A	0.424112	170.077
	rs4766578	12	111904371	0.0265618	0.00411999	111904371	A	T	0.503247	41.5645
	rs4810479	20	44545048	-0.0295013	0.00474996	44545048	T	C	0.750222	38.5747
	rs553427	1	234852760	0.0330882	0.00411213	234852760	T	C	0.517038	64.746
	rs55714927	17	7080316	-0.0361639	0.00522951	7080316	T	C	0.191001	47.8221
	rs562338	2	21288321	0.105898	0.00533839	21288321	G	A	0.819635	393.509
	rs56325564	17	45766771	0.0330097	0.00414332	45766771	A	G	0.482712	63.4726
	rs58542926	19	19379549	-0.10208	0.00782009	19379549	T	C	0.074402	170.395
	rs59379014	11	126228000	0.062395	0.00790206	126228000	T	C	0.072862	62.3475
	rs6882345	5	156397673	0.0354317	0.00426033	156397673	A	G	0.632845	69.1668
	rs72631343	17	67191270	-0.0385417	0.00613623	67191270	G	C	0.129021	39.451
	rs7707394	5	74472939	0.0369978	0.00428447	74472939	A	G	0.357078	74.5689
	rs77542162	17	67081278	0.119004	0.0138296	67081278	G	A	0.022667	74.0464
	rs79220007	6	26098474	-0.0596068	0.00775519	26098474	C	T	0.076081	59.0754
	rs8103315	19	45254168	0.0588682	0.00616313	45254168	A	C	0.135789	91.2344
VLDL-C
	rs10096633	8	19830921	-0.110637	0.00624777	2.3e-72	T	C	0.123912	313.582
	rs10127775	1	230295789	-0.0270066	0.004221	3.1e-10	T	A	0.605594	40.9364
	rs10260606	7	44584551	0.0334322	0.00532584	1.5e-10	C	G	0.182659	39.4052
	rs1047964	11	117156893	-0.178784	0.0209754	1.4e-18	T	G	0.010073	72.6502
	rs1047964	11	117156893	-0.178784	0.0209754	1.4e-18	T	G	0.010073	72.6502
	rs10649122	12	57650599	0.0327474	0.00542805	1.7e-09	A	ATCTC	0.817537	36.397
	rs11057397	12	124419728	-0.0270628	0.00435797	3.7e-10	T	C	0.337501	38.5635
	rs11206517	1	55526428	0.0724712	0.0115431	1.3e-10	G	T	0.033009	39.4172
	rs1128249	2	165528624	-0.033789	0.00422367	1.5e-15	T	G	0.391999	63.9986
	rs112875651	8	126506694	-0.0842199	0.00428049	2.8e-90	A	G	0.392383	387.117
	rs11429307	5	55857025	-0.037236	0.00525488	5.3e-13	G	GT	0.808481	50.2112
	rs1168034	1	62963914	0.0712469	0.00430763	2.3e-64	C	G	0.644683	273.562
	rs11753995	6	160575366	0.0388663	0.00547813	1e-12	A	G	0.171032	50.3364
	rs12151108	19	11197261	-0.131103	0.00634409	1.2e-96	A	G	0.119677	427.058
	rs12208357	6	160543148	0.071402	0.00810687	1.5e-19	T	C	0.069998	77.5737
	rs12740374	1	109817590	-0.0817061	0.00496101	1.1e-61	T	G	0.221059	271.249
	rs12750160	1	55674000	-0.154002	0.0193893	7.6e-17	T	C	0.012266	63.0853
	rs12916	5	74656539	0.0511344	0.00420939	3.5e-34	C	T	0.400342	147.567
	rs13108218	4	3443931	-0.0276231	0.0042693	4.3e-11	G	A	0.615355	41.8631
	rs139974673	15	44027885	0.0821742	0.0130036	4e-11	C	T	0.025918	39.9341
	rs141469619	11	116714293	0.180404	0.0217873	2.2e-18	G	A	0.010141	68.5623
	rs144503444	8	19773155	0.117998	0.0155608	3.3e-13	C	T	0.018253	57.5023
	rs17414716	1	55759138	-0.212739	0.0283256	1.2e-14	G	A	0.005728	56.4074
	rs186696265	6	161111700	-0.230539	0.0173925	5.1e-41	T	C	0.014352	175.697
	rs1883711	20	39179822	0.116249	0.0121163	2.7e-23	C	G	0.0312	92.0531
	rs1989985	7	21513359	0.0232279	0.00424712	6.8e-09	G	C	0.38286	29.911
	rs2186037	6	127455029	0.0240217	0.00413646	1.5e-09	G	A	0.51879	33.7248
	rs2326077	8	59385919	-0.0292716	0.00436919	4.3e-12	T	C	0.663239	44.8839
	rs247616	16	56989590	-0.0946663	0.0044075	4.8e-103	T	C	0.32471	461.324
	rs261290	15	58678720	-0.0663926	0.00434705	3e-53	C	T	0.654642	233.265
	rs2737245	8	116658583	-0.0307905	0.00460765	5.4e-11	T	G	0.278598	44.6555
	rs2738447	19	11227480	0.0313825	0.00420375	2.6e-13	C	A	0.59317	55.7316
	rs28807203	19	45173951	-0.0606603	0.00957164	1.6e-10	C	A	0.049209	40.1639
	rs2986164	1	25622291	-0.0241555	0.00450818	3.6e-08	A	G	0.535817	28.7098
	rs34894639	3	135798658	-0.0372191	0.00493468	1.2e-14	T	C	0.231585	56.8871
	rs3794695	16	72097827	0.0450391	0.00527048	2.1e-18	T	C	0.189016	73.0263
	rs4533439	2	21141815	0.0296722	0.00420445	1.2e-12	C	T	0.411022	49.8059
	rs4665642	2	21213185	-0.0325313	0.00413046	2.6e-15	A	G	0.53634	62.0306
	rs4665972	2	27598097	-0.0588511	0.00424014	3.7e-45	C	T	0.604608	192.641
	rs4704834	5	156443066	0.0500226	0.00430106	2.3e-32	G	A	0.644037	135.264
	rs56325564	17	45766771	0.025209	0.00415527	6.1e-10	A	G	0.482712	36.8055
	rs58542926	19	19379549	-0.126484	0.0078573	4.2e-58	T	C	0.074402	259.134
	rs633695	15	58725839	0.0459305	0.0045514	3.8e-23	G	A	0.29236	101.839
	rs635634	9	136155000	0.0464834	0.00534606	9.2e-20	T	C	0.183549	75.6011
	rs654689	6	139834869	-0.0256825	0.00419133	1e-09	A	G	0.590609	37.5466
	rs6602909	13	114551993	0.0307937	0.00439362	1.2e-12	C	T	0.328949	49.1223
	rs693	2	21232195	0.0922001	0.00412432	2.2e-115	A	G	0.520903	499.756
	rs7202323	16	72217113	-0.0292124	0.00488772	9.5e-10	G	T	0.229923	35.7209
	rs72631343	17	67191270	-0.0422515	0.00615392	2.4e-12	G	C	0.129021	47.139
	rs7707394	5	74472939	0.0291052	0.00429602	2.1e-11	A	G	0.357078	45.8996
	rs77542162	17	67081278	0.123468	0.0138695	7.3e-19	G	A	0.022667	79.2478
	rs7970695	12	121423376	-0.0251443	0.00425724	4.6e-09	A	G	0.620571	34.8837
	rs822928	1	234873275	0.0269767	0.00415714	1.5e-11	C	A	0.529645	42.1103
	rs838147	19	49246866	-0.0271592	0.00413239	1.8e-10	G	A	0.500279	43.1948
	rs9616847	22	50868669	0.0266487	0.00425128	6.2e-10	T	A	0.388281	39.2928
Total cholesterol
	rs102275	11	61557803	-0.0660426	0.00418036	3.7e-59	C	T	0.349784	249.586
	rs10410835	19	45358353	0.0415548	0.00404678	5.1e-26	C	T	0.523084	105.444
	rs1057558	7	1062366	-0.0280556	0.00482698	7.2e-10	C	T	0.220311	33.7822
	rs1065853	19	45413233	-0.407134	0.00736225	1e-200	T	G	0.080584	3058.11
	rs1081105	19	45412955	0.136691	0.0122076	1.1e-30	C	A	0.027622	125.377
	rs11127048	2	27752463	-0.0353702	0.00417022	1.7e-17	A	G	0.61412	71.9378
	rs111278137	19	45215081	-0.113707	0.014207	9.1e-16	A	G	0.021615	64.0574
	rs11206517	1	55526428	0.0851169	0.0111899	1.7e-14	G	T	0.033009	57.8601
	rs112875651	8	126506694	-0.0482053	0.00415174	1.7e-32	A	G	0.392383	134.812
	rs11591147	1	55505647	-0.273043	0.0152309	1.4e-74	T	G	0.017458	321.374
	rs11621792	14	24871926	0.0239578	0.0040379	3.6e-10	T	C	0.453802	35.2032
	rs1169292	12	121426478	0.0278408	0.00433611	1.8e-10	T	C	0.310508	41.2252
	rs11749783	5	74626082	0.0532525	0.00412891	8.1e-39	C	T	0.374801	166.345
	rs12151108	19	11197261	-0.132111	0.00614387	2.6e-104	A	G	0.119677	462.375
	rs12740374	1	109817590	-0.0929409	0.00480921	1.7e-84	T	G	0.221059	373.479
	rs1461729	8	9187242	0.0754733	0.00664826	3.3e-31	G	A	0.899229	128.876
	rs1500188	5	122827953	-0.0242707	0.00402644	1.3e-09	G	A	0.450398	36.3347
	rs17699030	19	11330942	-0.0651514	0.0110409	2.2e-09	G	A	0.033712	34.8208
	rs1800961	20	43042364	-0.0805672	0.0116769	2.9e-12	T	C	0.030197	47.606
	rs1864163	16	56997233	-0.0465851	0.0045502	3.2e-26	A	G	0.26131	104.817
	rs1883711	20	39179822	0.0840282	0.0117472	1.3e-13	C	G	0.0312	51.166
	rs2326077	8	59385919	-0.0224173	0.00423777	4.6e-08	T	C	0.663239	27.9828
	rs2495477	1	55518467	-0.029019	0.00417434	2.1e-12	G	A	0.393807	48.3269
	rs261290	15	58678720	-0.078138	0.00421371	1.5e-79	C	T	0.654642	343.871
	rs2618566	20	17844684	-0.0219844	0.0042221	1.9e-08	T	G	0.660287	27.1127
	rs2642438	1	220970028	0.0318207	0.00437814	5e-14	G	A	0.703836	52.8251
	rs2740488	9	107661742	-0.0425254	0.00453947	2.8e-20	C	A	0.265313	87.758
	rs2792735	10	113921825	-0.0320407	0.00445386	1.6e-13	A	G	0.720334	51.7524
	rs28807203	19	45173951	-0.10157	0.00926956	1.7e-28	C	A	0.049209	120.064
	rs2943650	2	227105921	-0.0220515	0.00417007	3.1e-08	T	C	0.644755	27.9634
	rs34042070	16	72101525	0.0352287	0.00514834	4.3e-12	G	C	0.18698	46.823
	rs35135293	2	20363666	-0.0246633	0.00401709	1.8e-09	T	C	0.516746	37.6946
	rs35237252	8	19870271	0.0323113	0.00465699	2.6e-11	A	C	0.250607	48.1391
	rs36018387	6	35386872	-0.0403666	0.00654162	1.3e-10	T	C	0.10509	38.078
	rs3777411	6	160476945	-0.0405292	0.00558926	6.4e-13	T	C	0.150744	52.5808
	rs4008004	9	15300968	0.0272269	0.00483294	5e-09	A	C	0.221868	31.7376
	rs4307732	11	126244955	0.0364447	0.00651417	2.6e-08	A	G	0.105928	31.3005
	rs4860948	4	69340991	0.0255436	0.00466595	1.9e-08	A	T	0.244346	29.9698
	rs553427	1	234852760	0.0312099	0.00399797	1.2e-15	T	C	0.517038	60.9405
	rs562338	2	21288321	0.098242	0.00519045	3.1e-83	G	A	0.819635	358.248
	rs56325564	17	45766771	0.0289563	0.00402858	7e-14	A	G	0.482712	51.6633
	rs58542926	19	19379549	-0.0982855	0.00760933	3e-39	T	C	0.074402	166.835
	rs633695	15	58725839	0.0587261	0.00441179	3.6e-39	G	A	0.29236	177.187
	rs6882345	5	156397673	0.0359238	0.00414212	3.7e-18	A	G	0.632845	75.2176
	rs72631343	17	67191270	-0.0346131	0.0059663	3.5e-09	G	C	0.129021	33.6566
	rs73013176	19	11147526	-0.127568	0.0192153	6.7e-12	C	T	0.011282	44.0747
	rs7707394	5	74472939	0.0372247	0.00416559	3.2e-19	A	G	0.357078	79.8563
	rs77542162	17	67081278	0.118862	0.0134466	4e-18	G	A	0.022667	78.1378
	rs77960347	18	47109955	0.190079	0.0174651	7.6e-28	G	A	0.013239	118.448
	rs79220007	6	26098474	-0.050516	0.00754059	1.8e-11	C	T	0.076081	44.8794
	rs80017394	12	9133256	0.0278221	0.004801	1.4e-08	G	A	0.224979	33.5828
	rs8103315	19	45254168	0.0455886	0.00599703	1.1e-14	A	C	0.135789	57.7883
	rs9304381	18	47158234	0.0483354	0.00519129	3e-21	T	C	0.818411	86.6922
ApoA1
	rs10184004	2	165508389	0.0214133	0.00384852	5.6e-09	T	C	0.4061	30.9585
	rs1047891	2	211540507	-0.0245086	0.00407088	4.5e-09	A	C	0.314995	36.246
	rs1077835	15	58723426	0.119876	0.00456905	1.7e-157	G	A	0.219721	688.355
	rs112001035	17	66823805	-0.0527422	0.00813	2.8e-10	A	G	0.059725	42.0858
	rs112495680	6	34223098	-0.0356676	0.00558266	1.3e-10	G	A	0.133419	40.8193
	rs11671872	19	11265020	0.0250187	0.00386749	1.6e-10	A	G	0.412466	41.8477
	rs117687565	18	47147524	0.12845	0.017971	3.2e-12	T	C	0.012015	51.0886
	rs1260326	2	27730940	-0.0388803	0.00386321	5.7e-23	C	T	0.603982	101.289
	rs12904367	15	58547878	0.0339997	0.00553299	6.4e-10	A	G	0.141255	37.7599
	rs12976739	19	8461663	0.0256089	0.00388249	7.5e-12	A	G	0.396152	43.5072
	rs12977604	19	45442528	0.045962	0.00402901	2.2e-31	G	C	0.499958	130.137
	rs13107325	4	103188709	-0.0691371	0.00720567	3.2e-23	T	C	0.074284	92.0606
	rs1321257	1	230305312	0.0471615	0.00387787	2.8e-35	A	G	0.613219	147.907
	rs139915535	8	19766233	-0.119137	0.0142572	2.1e-18	G	A	0.018003	69.8272
	rs140168704	10	5262778	-0.027515	0.00525923	4.6e-08	T	C	0.153529	27.3713
	rs140584594	1	110232983	0.0338783	0.00423198	7.1e-16	G	A	0.730105	64.0849
	rs144018203	11	116916060	-0.115595	0.0191313	3.5e-09	C	G	0.010654	36.5081
	rs174578	11	61605499	-0.0418608	0.00395264	3.6e-28	A	T	0.350972	112.161
	rs1800961	20	43042364	-0.12264	0.0110415	3.4e-28	T	C	0.030197	123.37
	rs2043085	15	58680954	-0.109937	0.00387605	5.9e-181	C	T	0.61268	804.468
	rs2066714	9	107586753	0.0367003	0.00561927	1e-11	C	T	0.128934	42.6559
	rs2236252	20	17597531	-0.0307677	0.00506121	3.7e-10	T	C	0.167034	36.9557
	rs2298428	22	21982892	-0.0407307	0.00489623	2e-17	T	C	0.182554	69.2022
	rs235314	21	46271452	-0.0208265	0.00378849	4.8e-08	T	C	0.532685	30.2204
	rs2642438	1	220970028	0.0356997	0.00413949	8.3e-19	G	A	0.703836	74.3765
	rs267738	1	150940625	0.0337148	0.00456104	1.2e-14	G	T	0.219647	54.6403
	rs2737214	8	116624987	0.0343437	0.00383632	2e-18	G	C	0.558518	80.1428
	rs2740488	9	107661742	-0.0501257	0.00429275	1.1e-32	C	A	0.265313	136.348
	rs2792735	10	113921825	-0.0403616	0.00421006	5.9e-23	A	G	0.720334	91.9095
	rs2925979	16	81534790	0.0299799	0.00410879	1.4e-14	C	T	0.69893	53.2393
	rs35135293	2	20363666	-0.0286024	0.0037984	1.5e-14	T	C	0.516746	56.7027
	rs35184771	11	47475189	-0.036632	0.00394612	3.1e-20	T	G	0.352775	86.1749
	rs3735687	7	1066297	-0.0231436	0.00384252	7.1e-09	G	A	0.42282	36.2768
	rs4239651	20	46340596	0.0364361	0.00467909	6.1e-16	C	T	0.794244	60.6375
	rs4240624	8	9184231	0.10037	0.00658273	4e-53	A	G	0.909226	232.485
	rs4969141	17	76391653	0.0209724	0.00379237	2.2e-08	T	C	0.489523	30.5826
	rs4986970	16	67976320	-0.0738551	0.0104562	3.1e-13	T	A	0.033916	49.89
	rs559355	11	75451281	-0.0629938	0.00519717	6.6e-34	T	A	0.157985	146.914
	rs583104	1	109821307	-0.0282516	0.00450847	1.1e-10	T	G	0.773381	39.267
	rs59347135	8	19750044	-0.0636132	0.00929643	6.5e-12	G	C	0.045804	46.8233
	rs60847460	10	113983758	-0.0375834	0.00541482	7.2e-12	T	C	0.143326	48.1753
	rs61805076	1	182154990	-0.0261245	0.00400223	2.6e-11	C	T	0.334061	42.6081
	rs61941676	12	125324798	-0.0553923	0.00581321	7.4e-22	A	C	0.127214	90.796
	rs62101704	18	47134250	-0.090652	0.0165612	1.2e-08	A	G	0.013683	29.962
	rs676210	2	21231524	0.0563524	0.0046608	8.2e-33	A	G	0.205765	146.185
	rs686030	9	15304782	0.0439629	0.00544348	2e-16	A	C	0.859547	65.2258
	rs737338	19	11347657	-0.118196	0.0102606	1.9e-32	T	C	0.035188	132.697
	rs75911530	16	57049137	-0.139409	0.0111229	5.1e-38	A	G	0.032886	157.089
	rs77960347	18	47109955	0.317423	0.016504	8.8e-85	G	A	0.013239	369.912
	rs7810507	7	130437476	-0.0232741	0.00420135	2.1e-08	A	G	0.281086	30.688
	rs7956099	12	103556109	-0.0224185	0.00380358	1.4e-09	C	T	0.474977	34.7399
	rs8058512	16	57151796	-0.0239049	0.00423367	1.9e-08	T	C	0.72404	31.8816
	rs838876	12	125259888	-0.0380492	0.00411307	2.3e-22	G	A	0.681444	85.5774
	rs9304381	18	47158234	0.0937144	0.00490561	2.7e-83	T	C	0.818411	364.944
	rs941507	14	24759319	-0.0203483	0.00380192	1.9e-08	C	G	0.460822	28.6451
	rs9471972	6	42915021	0.0228491	0.00378923	2.8e-09	A	G	0.53618	36.361
	rs9491697	6	127456122	-0.0210119	0.00380697	3.2e-08	G	A	0.463611	30.4629
	rs967645	17	26713970	-0.0275007	0.00377934	2.2e-12	T	C	0.516501	52.9487
	rs9884390	4	69373407	0.0249437	0.00451725	6.7e-09	C	T	0.234045	30.4911
ApoB
	rs10096633	8	19830921	-0.0399066	0.00625157	3.5e-11	T	C	0.123912	40.7485
	rs102275	11	61557803	-0.0393977	0.00431288	5.2e-21	C	T	0.349784	83.4463
	rs10260606	7	44584551	0.0326945	0.00532662	2.4e-10	C	G	0.182659	37.6744
	rs10410835	19	45358353	0.0500465	0.00417311	1.1e-34	C	T	0.523084	143.823
	rs10504255	8	59398461	-0.0265725	0.0043792	1.1e-10	A	G	0.662963	36.8193
	rs1065853	19	45413233	-0.450878	0.00759207	1e-200	T	G	0.080584	3526.94
	rs1081105	19	45412955	0.167529	0.0125886	8.1e-42	C	A	0.027622	177.103
	rs111278137	19	45215081	-0.113569	0.0146505	2.8e-14	A	G	0.021615	60.0917
	rs11206517	1	55526428	0.0941849	0.0115436	2.9e-16	G	T	0.033009	66.5702
	rs112875651	8	126506694	-0.0666955	0.00428309	4.2e-58	A	G	0.392383	242.482
	rs115740542	6	26123502	-0.0489562	0.007935	1.1e-09	C	T	0.073599	38.0646
	rs11591147	1	55505647	-0.324428	0.0157124	3.6e-98	T	G	0.017458	426.336
	rs11601507	11	5701074	0.0406972	0.0080349	4.1e-08	A	C	0.069166	25.6548
	rs12151108	19	11197261	-0.158559	0.00633566	5.3e-141	A	G	0.119677	626.323
	rs12740374	1	109817590	-0.115805	0.00496122	1.7e-122	T	G	0.221059	544.851
	rs12804228	11	126260684	0.0563956	0.00746469	2.5e-13	G	A	0.084719	57.0778
	rs12916	5	74656539	0.0592854	0.00421018	5.1e-46	C	T	0.400342	198.287
	rs1293261	1	25713234	0.0249194	0.00412416	3.7e-10	T	A	0.525195	36.5094
	rs1499279	5	52106278	-0.0587026	0.0103646	4.4e-08	G	T	0.04162	32.0782
	rs1500188	5	122827953	-0.0228087	0.00415328	1.6e-08	G	A	0.450398	30.1591
	rs1883711	20	39179822	0.10699	0.0121173	1.3e-19	C	G	0.0312	77.9605
	rs2107449	7	21488929	0.0219338	0.00425634	4.9e-08	G	A	0.379853	26.5555
	rs247616	16	56989590	-0.0563411	0.00440896	4.1e-37	T	C	0.32471	163.297
	rs2495477	1	55518467	-0.0325954	0.00430629	1.1e-14	G	A	0.393807	57.2936
	rs2569550	19	11228745	0.0360741	0.00420374	2.7e-17	C	T	0.593316	73.6409
	rs261290	15	58678720	-0.0536178	0.00434758	5.1e-36	C	T	0.654642	152.098
	rs2618566	20	17844684	-0.0239549	0.0043551	3.1e-09	T	G	0.660287	30.2547
	rs2737245	8	116658583	-0.0274756	0.00461044	4e-09	T	G	0.278598	35.5148
	rs28807203	19	45173951	-0.11874	0.00955892	5e-36	C	A	0.049209	154.304
	rs34042070	16	72101525	0.0450484	0.0053106	5.8e-18	G	C	0.18698	71.9568
	rs35596121	13	32947133	0.0269396	0.00472179	3.4e-09	C	CT	0.712157	32.5513
	rs3777411	6	160476945	-0.0487347	0.00576481	1.6e-17	T	C	0.150744	71.4672
	rs4665972	2	27598097	-0.0377519	0.00424124	1.7e-19	C	T	0.604608	79.2304
	rs4704834	5	156443066	0.045538	0.00430187	2.5e-26	G	A	0.644037	112.056
	rs4935356	6	32412388	0.0314433	0.00508289	1.9e-09	A	T	0.244148	38.2679
	rs4935356	6	32412388	0.0314433	0.00508289	1.9e-09	A	T	0.244148	38.2679
	rs553427	1	234852760	0.0309865	0.00412434	8e-15	T	C	0.517038	56.4464
	rs55714927	17	7080316	-0.0284884	0.00524506	2.7e-08	T	C	0.191001	29.5009
	rs56325564	17	45766771	0.033061	0.00415564	2.3e-16	A	G	0.482712	63.2931
	rs58542926	19	19379549	-0.114404	0.00784686	1.1e-47	T	C	0.074402	212.564
	rs633695	15	58725839	0.040241	0.00455195	1.1e-17	G	A	0.29236	78.1524
	rs6601299	8	9184691	0.0392362	0.00686012	4.8e-09	C	T	0.899273	32.7123
	rs6602909	13	114551993	0.0266122	0.0043942	6.4e-10	C	T	0.328949	36.6777
	rs6920309	6	16134247	-0.0246427	0.00415297	3.8e-09	T	C	0.456844	35.2094
	rs693	2	21232195	0.0881127	0.00412539	2.3e-105	A	G	0.520903	456.191
	rs72631343	17	67191270	-0.0437881	0.00615447	3e-13	G	C	0.129021	50.621
	rs72694391	14	24874026	0.0245627	0.00413924	8.6e-10	C	T	0.482099	35.2136
	rs72848251	6	32601288	0.0515684	0.00534664	5.5e-20	A	G	0.19466	93.0262
	rs7610507	3	136538191	0.0283053	0.00504235	1.6e-08	G	C	0.786511	31.5115
	rs7707394	5	74472939	0.0381423	0.00429682	1.2e-18	A	G	0.357078	78.7988
	rs77542162	17	67081278	0.144375	0.0138707	2.9e-25	G	A	0.022667	108.34
	rs8103315	19	45254168	0.0489447	0.00618423	1.3e-16	A	C	0.135789	62.6383
	rs9616847	22	50868669	0.0244091	0.00425162	1.9e-08	T	A	0.388281	32.9606
Total cholines
	rs1002687	1	62963737	0.072981	0.00405701	1e-74	A	G	0.644748	323.599
	rs102275	11	61557803	-0.0380422	0.00406143	1.5e-22	C	T	0.349755	87.7351
	rs1057558	7	1062366	-0.0330707	0.00468895	5.5e-13	C	T	0.220332	49.7434
	rs112875651	8	126506694	-0.0528956	0.00403285	2.1e-39	A	G	0.392346	172.034
	rs1131285	6	31323953	0.0327018	0.00405978	1.9e-13	G	C	0.648355	64.8841
	rs117687565	18	47147524	0.115223	0.0184709	5.6e-10	T	C	0.012011	38.9137
	rs11895352	2	20367135	-0.0347248	0.00389801	1.5e-19	T	C	0.475398	79.3585
	rs1260326	2	27730940	-0.0639379	0.00396948	5.2e-59	C	T	0.60401	259.448
	rs13107325	4	103188709	-0.0500898	0.00740463	2.4e-12	T	C	0.074275	45.7606
	rs140145058	6	32597435	0.0313975	0.00578714	1.4e-08	G	A	0.135289	29.4349
	rs142158911	19	11190534	-0.0616141	0.00608649	2.4e-24	A	G	0.116705	102.477
	rs17699030	19	11330942	-0.116806	0.010748	7e-28	G	A	0.033705	118.107
	rs1800961	20	43042364	-0.0953227	0.0113449	5.5e-17	T	C	0.030192	70.5978
	rs186696265	6	161111700	-0.117057	0.016388	1.5e-13	T	C	0.014358	51.0203
	rs1883711	20	39179822	0.0619569	0.0114139	1.2e-08	C	G	0.031191	29.4653
	rs2066714	9	107586753	0.0326463	0.00577326	3.1e-09	C	T	0.128936	31.9761
	rs2071379	17	26695832	-0.0245181	0.00395437	2e-09	G	A	0.596255	38.4432
	rs261290	15	58678720	-0.146608	0.00408943	1e-200	C	T	0.654653	1285.26
	rs2642438	1	220970028	0.0318321	0.00425377	4.6e-15	G	A	0.703815	55.9993
	rs2737214	8	116624987	0.0241193	0.00394323	7.4e-10	G	C	0.558538	37.4132
	rs2740488	9	107661742	-0.0483609	0.00441008	1.1e-28	C	A	0.265321	120.253
	rs2792735	10	113921825	-0.0356718	0.00432639	7.1e-17	A	G	0.720377	67.9827
	rs34663616	15	58569330	0.042181	0.00575206	8.4e-14	A	C	0.137654	53.7758
	rs3741521	12	125264293	-0.0285765	0.00420671	2e-12	A	G	0.669712	46.1459
	rs3770586	2	169828995	-0.0222933	0.00390159	5.4e-09	T	C	0.48397	32.6487
	rs4008004	9	15300968	0.0319483	0.00469531	2.1e-12	A	C	0.221842	46.2985
	rs4846921	1	230304352	0.0258268	0.00398499	5.4e-11	A	G	0.613253	42.0036
	rs4860948	4	69340991	0.0324073	0.00453237	2.7e-13	A	T	0.244353	51.1252
	rs496654	1	234851165	0.0222482	0.00388546	2.4e-09	C	A	0.517239	32.7872
	rs4986970	16	67976320	-0.0631405	0.0107623	1.8e-09	T	A	0.033926	34.4196
	rs56030824	11	47397353	-0.0336748	0.00415006	1.4e-16	A	G	0.323119	65.8417
	rs5744672	5	74877803	0.0321298	0.00399179	6.4e-16	C	T	0.384185	64.7859
	rs5754102	22	21916272	-0.0361572	0.0050795	3.3e-13	A	C	0.183245	50.6696
	rs58542926	19	19379549	-0.0884372	0.00740681	1.3e-35	T	C	0.074383	142.563
	rs602662	19	49206985	0.0256741	0.00389689	5.1e-11	A	G	0.534418	43.4064
	rs633695	15	58725839	0.108287	0.00428137	1.7e-143	G	A	0.292348	639.716
	rs635634	9	136155000	0.0361024	0.00503461	6.9e-14	T	C	0.183554	51.421
	rs660240	1	109817838	0.0312591	0.00472719	2.2e-11	C	T	0.78472	43.7267
	rs672889	2	21319016	0.0671729	0.00559025	4e-35	G	T	0.860091	144.386
	rs6882345	5	156397673	0.0291503	0.00402438	5.5e-13	A	G	0.632863	52.4672
	rs7139079	12	121415293	-0.0318155	0.00396255	2.7e-16	A	G	0.592501	64.4656
	rs72997616	11	75474195	-0.0664556	0.00668532	1e-22	A	C	0.094064	98.8141
	rs75911530	16	57049137	-0.0817577	0.0114544	5.5e-14	A	G	0.032871	50.9463
	rs7707394	5	74472939	0.0226975	0.00404694	2e-08	A	G	0.357106	31.4559
	rs77960347	18	47109955	0.313193	0.0169597	4.7e-77	G	A	0.013239	341.026
	rs79834165	6	34889423	-0.06315	0.0107343	1.5e-09	C	T	0.033987	34.6098
	rs9304381	18	47158234	0.0849387	0.00504104	2.1e-64	T	C	0.818434	283.904
	rs9987289	8	9183358	0.0924825	0.00675827	4.1e-43	G	A	0.909151	187.261
Myo-inositol
	rs12652381	5	170023542	-0.0091	0.0017	1.56801e-07	G	A	0.3879	28.654
	rs2160717	19	29822729	-0.0087	0.0017	4.63895e-07	T	C	0.4042	26.1903
	rs4131290	5	176780682	0.0126	0.0023	7.46793e-08	C	A	0.298	30.0113
	rs4788439	16	24931798	-0.0271	0.0038	6.59326e-13	T	C	0.0772	50.8594
	rs4808136	19	18618867	0.0132	0.0018	5.41751e-14	A	G	0.3392	53.7778
	rs7544659	1	175647041	-0.0089	0.0017	3.12997e-07	G	A	0.5952	27.4083
	rs7837995	8	11485820	0.0089	0.0018	4.27996e-07	T	C	0.4485	24.4475
TG
	rs10455872	6	161010118	-0.178502	0.00740163	1.1e-132	G	A	0.07899	581.609
	rs1047964	11	117156893	-0.230518	0.0203326	3.8e-30	T	G	0.010073	128.536
	rs1047964	11	117156893	-0.230518	0.0203326	3.8e-30	T	G	0.010073	128.536
	rs10649122	12	57650599	0.0324634	0.00526326	7.8e-10	A	ATCTC	0.817537	38.0433
	rs10761716	10	64882300	-0.036317	0.00403023	6.8e-20	G	C	0.441499	81.2008
	rs111909590	6	160545046	0.0574689	0.00985018	6.4e-10	T	C	0.043581	34.0391
	rs1128249	2	165528624	-0.0485905	0.00409311	4.3e-34	T	G	0.391999	140.928
	rs11429307	5	55857025	-0.0566414	0.00509643	1.5e-28	G	GT	0.808481	123.52
	rs116843064	19	8429323	-0.234034	0.0143419	1.2e-60	A	G	0.019852	266.284
	rs117733303	6	160922870	-0.302407	0.0148122	1.8e-93	G	A	0.0185	416.816
	rs11903847	2	25592918	-0.0235869	0.0043072	4.4e-08	C	T	0.665068	29.9883
	rs11976955	7	130433594	0.0311031	0.00431585	1.8e-13	G	C	0.314213	51.9367
	rs1260326	2	27730940	-0.0999564	0.00408283	4.8e-138	C	T	0.603982	599.375
	rs13108218	4	3443931	-0.0367121	0.00413932	1.9e-20	G	A	0.615355	78.6612
	rs13265201	8	11493678	0.0327473	0.00412476	1.1e-15	G	C	0.396268	63.0309
	rs13423088	2	227026864	-0.0398415	0.00429602	1e-20	A	T	0.317021	86.008
	rs141469619	11	116714293	0.282528	0.0211196	1.4e-44	G	A	0.010141	178.958
	rs150844304	15	43726625	0.145591	0.0126548	4.1e-32	C	A	0.025676	132.361
	rs1561748	8	19733244	-0.0640279	0.00486981	2.5e-39	C	G	0.267457	172.868
	rs1561748	8	19733244	-0.0640279	0.00486981	2.5e-39	C	G	0.267457	172.868
	rs174580	11	61606642	0.0470749	0.00417813	1.5e-30	G	A	0.351967	126.945
	rs1801689	17	64210580	-0.0859925	0.011627	4.8e-15	C	A	0.030531	54.6998
	rs182611493	19	19458388	-0.113727	0.0192534	1.2e-09	G	A	0.012523	34.8909
	rs2035816	4	100508556	-0.0403075	0.00721235	1.3e-08	G	A	0.0843	31.2333
	rs2081194	19	49263477	-0.0249128	0.00419122	2.6e-08	C	G	0.601355	35.3317
	rs2081687	8	59388565	-0.0266004	0.00423005	1.9e-10	C	T	0.663094	39.5444
	rs2092479	20	39204644	-0.0240745	0.00427109	2e-09	G	C	0.32623	31.7715
	rs2186037	6	127455029	0.0314292	0.00400647	5.7e-16	G	A	0.51879	61.5379
	rs2302263	11	64021821	0.0406468	0.00707093	9.9e-09	T	C	0.088118	33.0445
	rs247616	16	56989590	-0.0312505	0.00427735	8.5e-14	T	C	0.32471	53.3783
	rs261290	15	58678720	-0.0412972	0.00421668	2.1e-23	C	T	0.654642	95.918
	rs2678379	2	21226560	0.0977828	0.00492433	1e-90	G	A	0.793824	394.304
	rs28601761	8	126500031	-0.0864861	0.00409282	1.4e-103	G	C	0.420164	446.527
	rs28752924	6	31303922	0.0265503	0.00414231	2.8e-10	C	T	0.445527	41.0822
	rs28752924	6	31303922	0.0265503	0.00414231	2.8e-10	C	T	0.445527	41.0822
	rs2915400	11	14364951	0.0260142	0.0047513	1.6e-08	C	T	0.767812	29.9775
	rs2925979	16	81534790	-0.0326311	0.0043593	2.7e-14	C	T	0.69893	56.0312
	rs328	8	19819724	-0.19034	0.00662907	1.3e-185	G	C	0.10031	824.432
	rs34682685	16	72096227	0.0405038	0.00660155	3.1e-10	A	G	0.103445	37.6443
	rs37538	5	57610069	-0.0220531	0.00410749	1.3e-08	C	G	0.602796	28.8261
	rs3812316	7	73020337	-0.123841	0.00595392	8e-95	G	C	0.129264	432.636
	rs3857142	4	15106036	0.0238564	0.00424674	6.8e-09	T	C	0.663407	31.5572
	rs4491981	4	171563776	-0.025833	0.00470408	9.8e-09	A	C	0.241217	30.1578
	rs4704834	5	156443066	0.0388698	0.00417137	3.9e-22	G	A	0.644037	86.8295
	rs483082	19	45416178	0.0527258	0.00470965	2.1e-29	T	G	0.236543	125.334
	rs5112	19	45430280	0.0794199	0.00429964	2.4e-79	G	C	0.533746	341.189
	rs56017239	17	40989002	0.0587308	0.0108324	2.1e-08	G	A	0.036381	29.3956
	rs58542926	19	19379549	-0.108569	0.00762369	9.7e-47	T	C	0.074402	202.806
	rs59484402	1	230302838	0.0414565	0.0041471	2e-24	C	CT	0.388312	99.9301
	rs60960031	2	21530659	-0.0243197	0.00407916	3.1e-09	A	G	0.402844	35.5447
	rs62117489	19	8442202	-0.0556104	0.0086797	7.5e-11	A	C	0.05647	41.049
	rs62222988	21	40569508	0.0208249	0.00414583	4.7e-08	C	T	0.373877	25.2315
	rs632057	6	139834012	-0.0366043	0.00413052	1.8e-18	G	T	0.627779	78.5335
	rs633695	15	58725839	0.0287497	0.00441489	1.5e-10	G	A	0.29236	42.406
	rs684773	3	135956305	0.0371947	0.00473316	3.3e-16	C	A	0.767067	61.7532
	rs6938550	6	20462138	-0.039835	0.00712834	2.3e-08	A	G	0.914148	31.2286
	rs7133378	12	124409502	-0.0294477	0.00428826	6e-13	A	G	0.319792	47.1564
	rs7140110	13	114544024	0.027646	0.0043695	8.9e-11	C	T	0.299371	40.0314
	rs72555385	7	73123473	0.0703491	0.00928038	4.5e-14	G	A	0.04931	57.4626
	rs72986845	1	109615481	-0.0331813	0.00591253	2.5e-08	C	A	0.13555	31.4949
	rs73596816	6	161017363	-0.092618	0.0111168	1.6e-16	A	G	0.033595	69.4115
	rs75634664	17	17538289	0.0490444	0.00869574	3.6e-08	G	C	0.060203	31.8102
	rs75634664	17	17538289	0.0490444	0.00869574	3.6e-08	G	C	0.060203	31.8102
	rs7679	20	44576502	0.0449599	0.00514644	6.3e-20	C	T	0.186404	76.3197
	rs79598313	1	27284913	0.105871	0.0132725	8.6e-15	T	C	0.023202	63.628
	rs883863	11	116389017	0.0252144	0.00436383	1.3e-08	A	G	0.308022	33.3858
	rs964184	11	116648917	-0.218916	0.00589191	1e-200	C	G	0.867255	1380.52
	rs9844972	3	150097635	0.0402682	0.00793474	4.9e-08	C	G	0.070765	25.7549
	rs9889584	17	17434141	0.0512238	0.0082858	9.1e-10	A	G	0.062205	38.2186
	rs998584	6	43757896	0.0308562	0.00399776	5.6e-15	A	C	0.482334	59.5733
FA=Total fatty acids, MUFA=Monounsaturated fatty acids, SFA=Saturated fatty acids, PUFA=Polyunsaturated fatty acids.
MUFA/FA=Ratio of monounsaturated fatty acids to total fatty acids, SFA/FA=Ratio of saturated fatty acids to total fatty acids
PUFA/FA=Ratio of polyunsaturated fatty acids to total fatty acids, n-3 PUFAs=Omega-3 fatty acids, n-6 PUFAs=Omega-6 fatty acids,
n6/3 PUFAs=Ratio of omega-6 fatty acids to omega-3 fatty acids, n-3 PUFAs/FA=Ratio of omega-3 fatty acids to total fatty acids
n-3 PUFAs/FA=Ratio of omega-3 fatty acids to total fatty acids
HDL-C=HDL cholesterol, LDL-C=LDL cholesterol, VLDL-C=VLDL cholesterol,
ApoA1=Apolipoprotein A1, ApoB=Apolipoprotein B, TG=Total triglycerides

## Sheet: Sheet3
Supplementary Table S3. Cochran Q test result and MR-Egger intercept in univariable MR
	IVW-Q test		MR-Egger
Exposure	Q-statistic	Q_p	intercept	SE	p-value
FA	57.5659	0.215522	9.83059e-06	0.000688882	0.988672
MUFA	108.385	0.0106798	-0.000330825	0.000589875	0.576556
SFA	51.4613	0.126788	-0.000693469	0.00076596	0.370696
PUFA	52.9926	0.322824	0.001461	0.000726813	0.0500532
MUFA/FA	140.378	5.16397e-06	0.000112519	0.000655523	0.86419
SFA/FA	29.1906	0.0630457	0.00366955	0.00190029	0.0693808
PUFA/FA	80.991	0.000284075	0.00044367	0.000967974	0.649122
n-3 PUFAs	40.3957	0.244069	-0.000566761	0.000839206	0.504019
n-6 PUFAs	57.4275	0.120358	0.000456028	0.000826408	0.583803
n-3 PUFAs/FA	55.481	0.00217624	-0.000542647	0.000824707	0.51592
n-6 PUFAs/FA	93.0747	0.00308879	0.000873364	0.000712189	0.225037
n-6/3 PUFAs	62.6591	0.000285117	0.0010582	0.00089766	0.248382
HDL-C	152.226	5.55228e-06	0.000108798	0.00070549	0.877818
LDL-C	54.4094	0.15883	-6.98056e-05	0.000553108	0.900144
VLDL-C	63.0953	0.161516	0.00135367	0.000685537	0.053633
Total cholesterol	76.6533	0.014683	-0.00067627	0.00063511	0.291978
ApoA-I	91.2202	0.00154913	-0.000548577	0.000783674	0.486928
ApoB	63.2034	0.0994557	0.000105813	0.00056818	0.853032
Total cholines	59.2001	0.0915884	0.000325705	0.000774332	0.676029
Myo-inositol	3.83707	0.698715	-0.00319836	0.00243493	0.246045
TG	87.087	0.0195386	0.000531614	0.000608576	0.385796
IVW: inverse-variance weighted, SE: standard error,
FA=Total fatty acids, MUFA=Monounsaturated fatty acids, SFA=Saturated fatty acids, PUFA=Polyunsaturated fatty acids.
MUFA/FA=Ratio of monounsaturated fatty acids to total fatty acids, SFA/FA=Ratio of saturated fatty acids to total fatty acids
PUFA/FA=Ratio of polyunsaturated fatty acids to total fatty acids, n-3 PUFAs=Omega-3 fatty acids, n-6 PUFAs=Omega-6 fatty acids,
n6/3 PUFAs=Ratio of omega-6 fatty acids to omega-3 fatty acids, n-3 PUFAs/FA=Ratio of omega-3 fatty acids to total fatty acids
n-3 PUFAs/FA=Ratio of omega-3 fatty acids to total fatty acids
HDL-C=HDL cholesterol, LDL-C=LDL cholesterol, VLDL-C=VLDL cholesterol,
ApoA1=Apolipoprotein A1, ApoB=Apolipoprotein B, TG=Total triglycerides

## Sheet: Sheet4
Supplementary Table S4. MR-PRESSO analysis for the association between lipids, apolipoproteins and telomere length.
Exposure	MR Analysis	Causal Estimate	SD	T-stat	P-value	RSSobs	Global test P-value	Remove SNP
FA	MR-PRESSO	0.0105738	0.0069627	1.51863	0.135154	60.556	0.2013	rs1471251，rs534417，rs9271573，rs964184
MUFA	MR-PRESSO	0.0173254	0.00719176	2.40906	0.0183833	111.591	0.0097	rs1471251，rs534417，rs964184
SFA	MR-PRESSO	0.0091318	0.0080385	1.13601	0.26255	55.0017	0.1087	rs28383314，rs7551124，rs918106，rs964184
PUFA	MR-PRESSO	0.0120559	0.00639986	1.88378	0.0655355	55.2599	0.315	rs1065853，rs28383314，rs34955778，rs534417，rs964184
MUFA/FA	MR-PRESSO	0.0157745	0.00773492	2.03939	0.0449821	143.393	<1e-04	rs1065853，rs1408，rs182549，rs244418，rs60069508，rs964184
SFA/FA	MR-PRESSO	-0.0145876	0.0157228	-0.927802	0.365147	33.2084	0.0556	rs1065853， rs111351217， rs1260326， rs6754311， rs964184
PUFA/FA	MR-PRESSO	-0.0194453	0.0104986	-1.85218	0.0710369	84.5788	0.0003	rs1065853， rs182549， rs964184 rs1180384
n-3 PUFAs	MR-PRESSO	0.0136433	0.00807211	1.69018	0.099883	42.6344	0.2563	rs11681659 ，rs174564 ，rs2394976，rs3129962，rs34663616rs3129962，rs6693447，rs9304381rs673335，rs964184
n-6 PUFAs	MR-PRESSO	0.00998686	0.00766455	1.30299	0.199062	59.5595	0.1308	rs1065853，rs28383314，rs4860948，rs7831074rs1081105，rs534417，rs79429216，rs964184
n-3 PUFAs/FA	MR-PRESSO	-0.00408062	0.00663675	-0.614852	0.543447	56.6897	0.0403	rs191623731， rs2011946， rs2394976， rs75227397， rs964184
n-6 PUFAs/FA	MR-PRESSO	-0.00879211	0.00909554	-0.966639	0.33767	97.4993	0.0028	rs1065853， rs111351217， rs4617393， rs964184
n-6/3 PUFAs	MR-PRESSO	0.00523015	0.00716351	0.730111	0.47118	63.8043	0.0085	rs1065853，rs2394976，rs7222755，rs964184
HDL-C	MR-PRESSO	-0.011736	0.00823707	-1.42478	0.157969	155.071	0.0001	rs17696736， rs3768321， rs9265559， rs964184
LDL-C	MR-PRESSO	0.0379182	0.00553223	6.85406	1.6778e-08	55.7747	0.2082	rs525028，
VLDL-C	MR-PRESSO	0.0209315	0.00690758	3.03022	0.00377346	65.2373	0.1725	rs1065853，rs1471251rs79429216，rs964184
Total cholesterol	MR-PRESSO	0.0358641	0.00668463	5.36517	1.89631e-06	81.1004	0.0189	rs525028，rs653178
ApoA-I	MR-PRESSO	0.000949814	0.00896384	0.105961	0.915999	93.849	0.0021	rs1065853，rs17696736，rs36057735，rs3768321，rs625145，rs6606717
ApoB	MR-PRESSO	0.0395311	0.00573809	6.88924	8.94395e-09	65.2158	0.1235	rs653178rs964184
Total cholines	MR-PRESSO	0.00607582	0.00763948	0.795318	0.430513	61.2819	0.1048	rs1065853，rs17696736，rs3768321，rs525028，rs6606717，rs7551124，rs8103923
Myo-inositol	MR-PRESSO	-0.0378336	0.0573827	-0.65932	0.534162	6.31801	0.6227	NA
TG	MR-PRESSO	0.0285622	0.00646813	4.41583	4.10615e-05	91.8268	0.0175	rs1471251，rs28383314

## Sheet: Sheet5
Supplementary Table S5. Causal effects of lipid-related traits levels on sepsis via multivariable IVW MR analyses
Phenotypes	IVs	OR (95% CI)	P
Sepsis
Model 1
n-3 PUFAs	73	0.987(0.972,1.003)	0.128
n-6 PUFAs	73	1.037(1.015,1.059)	0.001
mvMR‐Egger intercept			0.02
Q statistic			<0.001
Model 2
LDL-C	95	1.165(0.894,1.518)	0.258
VLDL-C	95	0.974(0.823,1.153)	0.766
ApoB	95	0.975(0.927,1.026)	0.332
TG	95	1.051(0.987,1.119)	0.117
Total cholesterol	95	0.902(0.758,1.074)	0.248
mvMR‐Egger intercept			0.347
Q statistic			<0.001
Model 3
HDL-C	85	1.031(0.974,1.092)	0.289
ApoA-I	85	0.965(0.915,1.017)	0.186
mvMR‐Egger intercept			0.678
Q statistic			<0.001
Model 4
FA	78	0.733(0.343,1.564)	0.422
MUFA	78	0.723(0.344,1.516)	0.39
SFA	78	0.534(0.218,1.307)	0.17
PUFA	78	3.304(0.356,30.617)	0.293
mvMR‐Egger intercept			0.645
Q statistic			<0.001
